# Supplementary material for: Mortality attributable to type 2 diabetes mellitus in Latin America and the Caribbean: a comparative risk assessment analysis
Source: BMJ Open Diabetes Res Care. 2022 Feb 19;10(1):e002673. doi: 10.1136/bmjdrc-2021-002673 (PMC8860056; doi:10.1136/bmjdrc-2021-002673)
Supplement: Supplementary data [file bmjdrc-2021-002673supp002.zip]

Archive with 12 entries (12 files):
- Code Data Sources.R
- __MACOSX/._Code Data Sources.R
- Code Figures.R
- __MACOSX/._Code Figures.R
- Code PAF Analysis .R
- __MACOSX/._Code PAF Analysis .R
- Code Sensitivity analysis.R
- __MACOSX/._Code Sensitivity analysis.R
- Code Text.R
- __MACOSX/._Code Text.R
- Interpolation RRs Diabetes LAC 20200605.R
- __MACOSX/._Interpolation RRs Diabetes LAC 20200605.R
