# Supplementary material for: Mortality attributable to type 2 diabetes mellitus in Latin America and the Caribbean: a comparative risk assessment analysis
Source: BMJ Open Diabetes Res Care. 2022 Feb 19;10(1):e002673. doi: 10.1136/bmjdrc-2021-002673 (PMC8860056; doi:10.1136/bmjdrc-2021-002673)
Supplement: Supplementary data [file bmjdrc-2021-002673supp002.zip › Code Data Sources.R]

library(dplyr)
library(data.table)
library(purrr)

setwd("~/Desktop/Artículos/CRA Mortality Diabetes LAC/00.Data")
data<-read.csv("NCD-RisC_Lancet_2016_Diabetes_Agespecific_Prevalence_by_Country.csv")
Prevalence <- filter(data, Country == "Antigua and Barbuda" | Country == "Argentina" 
                     |  Country == "Bahamas"  | Country == "Barbados" |
                       Country == "Belize" | Country == "Bermuda" | Country == "Bolivia" 
                     | Country == "Brazil"| Country == "Chile" | Country == "Colombia" | Country == "Costa Rica"
                     | Country == "Cuba"| Country == "Dominica" | Country == "Dominican Republic" | 
                       Country == "Ecuador" | Country == "El Salvador" | Country == "Grenada" | 
                       Country == "Guatemala"  | Country == "Guyana"|  Country == "Haiti" 
                     | Country == "Honduras" | Country == "Jamaica" | Country == "Mexico"  | 
                       Country == "Nicaragua" | Country == "Panama"| Country == "Paraguay"| 
                       Country == "Peru" |  Country == "Puerto Rico"| Country == "Saint Kitts and Nevis" 
                     | Country == "Saint Lucia" | 
                       Country == "Saint Vincent and the Grenadines" | 
                       Country == "Suriname" |  Country == "Trinidad and Tobago"|
                       Country == "Uruguay" | Country == "Venezuela" )  #35 countries
Prevalence<-filter(Prevalence, !Age.group == "18-19")
colnames(Prevalence)<-c("country", "sex", "year", "val", "lower", "upper","age.group")
Prevalence<-select(Prevalence, country, year, sex, age.group, val, lower, upper)
Prevalence<-arrange(Prevalence, country, year, sex, age.group)

Prevalence$sd<-(Prevalence$upper-Prevalence$lower)/3.92
write.csv(Prevalence, paste0("~/Desktop/Artículos/CRA Mortality Diabetes LAC/00.Data/PrevalenceDMLAC",".csv"), row.names = FALSE)

      ## Sensitivy analysis: 42% of total diabetes is unaware in LAC (Plos med paper). 42% of total diabetes is unaware in SACA (IDF)
prevalence_sens<-Prevalence
prevalence_sens$val<-prevalence_sens$val*0.58
prevalence_sens$lower<-prevalence_sens$lower*0.58
prevalence_sens$upper<-prevalence_sens$upper*0.58
prevalence_sens$sd<-(prevalence_sens$upper-prevalence_sens$lower)/3.92


#1000 draws

data<-read.csv("PrevalenceDMLAC.csv")
data<-filter(data, year ==  1985 | year == 2014)
Prevalence<-select(data, country, year, sex, age.group, val, sd)

Prevalence_m<-filter(Prevalence, sex == "Men")
Prevalence_f<-filter(Prevalence, sex == "Women")

Prevalence_m["Number"]<- rep(1000, times= 980)
Prevalence_f["Number"]<- rep(1000, times= 980)

set.seed(123)
Prevalence_m<- Prevalence_m %>% 
  mutate(rnorms = pmap(list(Number, val, sd), function(n, mu, sd) rnorm(n, mu, sd)),
         rnorms = map_chr(rnorms, ~ paste(., collapse = " "))) %>% 
  bind_cols(., read.table(text = .$rnorms, sep = " ")) %>%
  select(-rnorms)

set.seed(123)
Prevalence_f<- Prevalence_f %>% 
  mutate(rnorms = pmap(list(Number, val, sd), function(n, mu, sd) rnorm(n, mu, sd)),
         rnorms = map_chr(rnorms, ~ paste(., collapse = " "))) %>% 
  bind_cols(., read.table(text = .$rnorms, sep = " ")) %>%
  select(-rnorms)

Prevalence_m<-Prevalence_m[,-(5:7)]
Prevalence_f<-Prevalence_f[,-(5:7)]
write.csv(Prevalence_m, paste0("~/Desktop/Artículos/CRA Mortality Diabetes LAC/00.Data/Prevalence_m",".csv"), row.names = FALSE)
write.csv(Prevalence_f, paste0("~/Desktop/Artículos/CRA Mortality Diabetes LAC/00.Data/Prevalence_f",".csv"), row.names = FALSE)

rm(data, Prevalence, Prevalence_f, Prevalence_m)

      ###Draws of aware diabetes: sensitivity analysis
data<-filter(prevalence_sens, year ==  1985 | year == 2014)
Prevalence<-select(data, country, year, sex, age.group, val, sd)

Prevalence_m<-filter(Prevalence, sex == "Men")
Prevalence_f<-filter(Prevalence, sex == "Women")

Prevalence_m["Number"]<- rep(1000, times= 980)
Prevalence_f["Number"]<- rep(1000, times= 980)

set.seed(123)
Prevalence_m<- Prevalence_m %>% 
  mutate(rnorms = pmap(list(Number, val, sd), function(n, mu, sd) rnorm(n, mu, sd)),
         rnorms = map_chr(rnorms, ~ paste(., collapse = " "))) %>% 
  bind_cols(., read.table(text = .$rnorms, sep = " ")) %>%
  select(-rnorms)

set.seed(123)
Prevalence_f<- Prevalence_f %>% 
  mutate(rnorms = pmap(list(Number, val, sd), function(n, mu, sd) rnorm(n, mu, sd)),
         rnorms = map_chr(rnorms, ~ paste(., collapse = " "))) %>% 
  bind_cols(., read.table(text = .$rnorms, sep = " ")) %>%
  select(-rnorms)

Prevalence_m<-Prevalence_m[,-(5:7)]
Prevalence_f<-Prevalence_f[,-(5:7)]
write.csv(Prevalence_m, paste0("~/Desktop/Artículos/CRA Mortality Diabetes LAC/00.Data/Prevalence_sensitivity_m",".csv"), row.names = FALSE)
write.csv(Prevalence_f, paste0("~/Desktop/Artículos/CRA Mortality Diabetes LAC/00.Data/Prevalence_sensitivity_f",".csv"), row.names = FALSE)

rm(data, Prevalence, Prevalence_f, Prevalence_m)


#RRs
RRs<-read.csv("RRs Diabetes.csv")
RRs<-select(RRs, logRR, se, midage) 
RRs["Number"]<- rep(1000, times = 15) #Creamos una variable que contenga el número de simulaciones, osea 1000
set.seed(123)
RRs<- RRs %>% 
  mutate(rnorms = pmap(list(Number, logRR, se), function(n, mu, sd) rnorm(n, mu, sd)),
         rnorms = map_chr(rnorms, ~ paste(., collapse = " "))) %>% 
  bind_cols(., read.table(text = .$rnorms, sep = " ")) %>%
  select(-rnorms)

RRs<-RRs[,-(1:2)]
RRs<-RRs[,-(2)]
RRs<-RRs[-(1),]

RRs$midage<-c(20, 25, 30, 35, 40, 45, 50, 55, 60, 65, 70, 75, 80, 85)

names(RRs)<-c("deaths.age", paste0("V.",c(1:1000)))
RRs<-data.table(RRs)

RRs<-melt(RRs, id.vars = c("deaths.age"), 
         variable.name = "V", value.name = "rr")

RRs[, draw:=as.numeric(substring(V, first = 3))]
RRs[,RR:= exp(rr)]
RRs<-select(RRs, deaths.age, RR, draw)

write.csv(RRs, paste0("~/Desktop/Artículos/CRA Mortality Diabetes LAC/00.Data/RRs_sim",".csv"), row.names = FALSE)
 rm(RRs)
 
 
#IHD
 RRs<-read.csv("IHDRR.csv")
 RRs<-select(RRs, logRR, se, midage) 
 RRs["Number"]<- rep(1000, times = 15) #Creamos una variable que contenga el número de simulaciones, osea 1000
 set.seed(123)
 RRs<- RRs %>% 
   mutate(rnorms = pmap(list(Number, logRR, se), function(n, mu, sd) rnorm(n, mu, sd)),
          rnorms = map_chr(rnorms, ~ paste(., collapse = " "))) %>% 
   bind_cols(., read.table(text = .$rnorms, sep = " ")) %>%
   select(-rnorms)
 
 RRs<-RRs[,-(1:2)]
 RRs<-RRs[,-(2)]
 RRs<-RRs[-(1),]
 
 RRs$midage<-c(20, 25, 30, 35, 40, 45, 50, 55, 60, 65, 70, 75, 80, 85)
 
 names(RRs)<-c("deaths.age", paste0("V.",c(1:1000)))
 RRs<-data.table(RRs)
 
 RRs<-melt(RRs, id.vars = c("deaths.age"), 
           variable.name = "V", value.name = "rr")
 
 RRs[, draw:=as.numeric(substring(V, first = 3))]
 RRs[,RR:= exp(rr)]
 RRs<-select(RRs, deaths.age, RR, draw)
 
 write.csv(RRs, paste0("~/Desktop/Artículos/CRA Mortality Diabetes LAC/00.Data/RRs_IHD_sim",".csv"), row.names = FALSE)
 rm(RRs)
 
 
 #Stroke
 RRs<-read.csv("StrokeRR.csv")
 RRs<-select(RRs, logRR, se, midage) 
 RRs["Number"]<- rep(1000, times = 15) #Creamos una variable que contenga el número de simulaciones, osea 1000
 set.seed(123)
 RRs<- RRs %>% 
   mutate(rnorms = pmap(list(Number, logRR, se), function(n, mu, sd) rnorm(n, mu, sd)),
          rnorms = map_chr(rnorms, ~ paste(., collapse = " "))) %>% 
   bind_cols(., read.table(text = .$rnorms, sep = " ")) %>%
   select(-rnorms)
 
 RRs<-RRs[,-(1:2)]
 RRs<-RRs[,-(2)]
 RRs<-RRs[-(1),]
 
 RRs$midage<-c(20, 25, 30, 35, 40, 45, 50, 55, 60, 65, 70, 75, 80, 85)
 
 names(RRs)<-c("deaths.age", paste0("V.",c(1:1000)))
 RRs<-data.table(RRs)
 
 RRs<-melt(RRs, id.vars = c("deaths.age"), 
           variable.name = "V", value.name = "rr")
 
 RRs[, draw:=as.numeric(substring(V, first = 3))]
 RRs[,RR:= exp(rr)]
 RRs<-select(RRs, deaths.age, RR, draw)
 
 write.csv(RRs, paste0("~/Desktop/Artículos/CRA Mortality Diabetes LAC/00.Data/RRs_Stroke_sim",".csv"), row.names = FALSE)


#Mortality
Data<-read.csv("MortalityGBDDATABASE.csv")
Data<-select(Data, location, year, sex, age, val, lower, upper, cause)
colnames(Data)<-c("country", "year", "sex", "age", "val", "lower", "upper", "cause")
Data$sex <- ifelse(Data$sex == "Male", "Men", "Women")

All<-filter(Data, cause == "All causes")

All<-All[, (-8)]

All<-arrange(All, country , year, sex, age)

write.csv(All, paste0("~/Desktop/Artículos/CRA Mortality Diabetes LAC/00.Data/Deaths_Allcause_LAC",".csv"),row.names = FALSE)

rm(All, Data)


##Population from GBD
setwd("~/Desktop/Artículos/CRA Mortality Diabetes LAC/00.Data/Population")
datasets = list.files(pattern = "*.CSV")
for(i in 1:length(datasets)) assign(datasets[i], read.csv(datasets[i]))
rm(datasets,i)
length(unique(ls()))

### GENERATE A LIST WITH ALL DATASETS BROUGHT
datalist <- lapply(ls(), function(x) if (class(get(x)) == "data.frame") get(x))

### APPEND ALL DATASETS BROUGHT FROM THE FOLDER
Population<- plyr::rbind.fill(datalist)
rm(list=setdiff(ls(), c("Population")))

Population <- filter(Population, location_name == "Antigua and Barbuda" | location_name == "Argentina" 
                     |  location_name == "Bahamas"  | location_name == "Barbados" |
                       location_name == "Belize" | location_name == "Bermuda" | location_name == "Bolivia (Plurinational State of)" 
                     | location_name == "Brazil"|location_name == "Chile" | location_name == "Colombia" | location_name == "Costa Rica"
                     | location_name == "Cuba"| location_name == "Dominica" | location_name == "Dominican Republic" | 
                       location_name == "Ecuador" | location_name == "El Salvador" | location_name == "Grenada" | 
                       location_name == "Guatemala"  | location_name == "Guyana"|  location_name == "Haiti" 
                     | location_name == "Honduras" | location_name == "Jamaica" | location_name == "Mexico"  | 
                       location_name == "Nicaragua" | location_name == "Panama"| location_name == "Paraguay"| 
                       location_name == "Peru" |  location_name == "Puerto Rico"| location_name == "Saint Kitts and Nevis" 
                     | location_name == "Saint Lucia" | 
                       location_name == "Saint Vincent and the Grenadines" | 
                       location_name == "Suriname" |  location_name == "Trinidad and Tobago"|
                       location_name == "United States Virgin Islands" |
                       location_name == "Uruguay" | location_name == "Venezuela (Bolivarian Republic of)" ) 

Population <- filter(Population, age_group_name == "20 to 24" | age_group_name == "25 to 29" | age_group_name == "30 to 34" | age_group_name == "35 to 39" | age_group_name == "40 to 44" | 
                       age_group_name == "45 to 49" | age_group_name == "50 to 54" | age_group_name == "55 to 59" | age_group_name == "60 to 64" | age_group_name == "65 to 69" | age_group_name == "70 to 74" |
                       age_group_name == "75 to 79" | age_group_name == "80 to 84" | age_group_name == "85 to 89" | age_group_name == "90 to 94" | age_group_name == "95 plus")

Population<-filter(Population, sex_name == "male" | sex_name == "female")
Population<-select(Population, location_name, sex_name, age_group_name, year_id, val, lower, upper)
colnames(Population)<- c("location", "sex", "age", "year", "Pop.val", "Pop.lower", "Pop.upper")


Population<-Population %>% mutate(sex = ifelse(sex == "male", 1, 2))
Population$age[Population$age =="20 to 24" ] <- 20
Population$age[Population$age =="25 to 29" ] <- 25
Population$age[Population$age =="30 to 34" ] <- 30
Population$age[Population$age =="35 to 39" ] <- 35
Population$age[Population$age =="40 to 44" ] <- 40
Population$age[Population$age =="45 to 49" ] <- 45
Population$age[Population$age =="50 to 54" ] <- 50
Population$age[Population$age =="55 to 59" ] <- 55
Population$age[Population$age =="60 to 64" ] <- 60
Population$age[Population$age =="65 to 69" ] <- 65
Population$age[Population$age =="70 to 74" ] <- 70
Population$age[Population$age =="75 to 79" ] <- 75
Population$age[Population$age =="80 to 84" ] <- 80
Population$age[Population$age =="85 to 89" ] <- 85
Population$age[Population$age =="90 to 94" ] <- 90
Population$age[Population$age =="95 plus" ] <- 95

#recode
Population$location[Population$location =="Bolivia (Plurinational State of)"] <- "Bolivia"
Population$location[Population$location =="Venezuela (Bolivarian Republic of)"] <- "Venezuela"

write.csv(Population, paste0("~/Desktop/Artículos/CRA Mortality Diabetes LAC/00.Data/Population_LAC",".csv"), row.names = FALSE)


#Population NCD-RisC (not used)
Population<-read.csv("NCD-RisC_Lancet_2016_Agespecific_Population_by_Country_full.csv")
Population<-filter(Population, year >=1985)
Population<-filter(Population, country == "Antigua and Barbuda" | country == "Argentina" 
                   |  country == "Bahamas"  | country == "Barbados" |
                     country == "Belize" | country == "Bermuda" | country == "Bolivia (Plurinational State of)" 
                   | country == "Brazil"| country == "Chile" | country == "Colombia" | country == "Costa Rica"
                   | country == "Cuba"| country == "Dominica" | country == "Dominican Republic" | 
                     country == "Ecuador" | country== "El Salvador" | country == "Grenada" | 
                     country == "Guatemala"  | country == "Guyana"|  country == "Haiti" 
                   | country== "Honduras" | country == "Jamaica" | country == "Mexico"  | 
                     country == "Nicaragua" | country == "Panama"| country== "Paraguay"| 
                     country == "Peru" |  country == "Puerto Rico"| country == "Saint Kitts and Nevis" 
                   | country == "Saint Lucia" | 
                     country == "Saint Vincent and the Grenadines" | 
                     country == "Suriname" |  country == "Trinidad and Tobago"|
                     country == "Uruguay" | country == "Venezuela (Bolivarian Republic of)")

#recode
Population$country[Population$country =="Bolivia (Plurinational State of)"] <- "Bolivia"
Population$country[Population$country =="Venezuela (Bolivarian Republic of)"] <- "Venezuela"

#For population there is no bermuda, so we have 34 countries
write.csv(Population, paste0("~/Desktop/Artículos/CRA Mortality Diabetes LAC/00.Data/Population_LAC",".csv"), row.names = FALSE)

rm(Population)
