# Supplementary material for: Mortality attributable to type 2 diabetes mellitus in Latin America and the Caribbean: a comparative risk assessment analysis
Source: BMJ Open Diabetes Res Care. 2022 Feb 19;10(1):e002673. doi: 10.1136/bmjdrc-2021-002673 (PMC8860056; doi:10.1136/bmjdrc-2021-002673)
Supplement: Supplementary data [file bmjdrc-2021-002673supp002.zip › Code Figures.R]

##Figures
options(scipen = 999)
rm(list=ls())
library(ggmap)
library(ggplot2)
library(ggpu)
library(raster)
library(maptools)
library(tidyr)
library(conflicted)
library(dplyr)
library(scales)
library(data.table)
conflict_prefer("select", "dplyr")
conflict_prefer("filter", "dplyr")

#Figure 1: PAF by sex in 1985 vs 2014
setwd("~/Desktop/Artículos/CRA Mortality Diabetes LAC/00.Data/results")
results.LAC<-read.csv("results_standardised.csv")
results.LAC$paf.median<-results.LAC$paf.median*100
MapPAF1985_m<-filter(results.LAC, year == 1990 & sex == 1) #these were coded as 1990 or 2019 in the previous analysis
MapPAF1985_f<-filter(results.LAC, year == 1990 & sex == 2)
MapPAF2014_m<-filter(results.LAC, year == 2019 & sex == 1)
MapPAF2014_f<-filter(results.LAC, year == 2019 & sex == 2)


colours<-c( "#5E4FA2", "#3288BD","#66C2A5" , "#ABDDA4","#E6F598", "#FEE08B", "#FDAE61","#F46D43", "#D53E4F","#9E0142")

mapa <- borders("world", regions = c("Brazil", "Uruguay", "Argentina", "French Guiana", "Suriname", "Colombia", "Venezuela",
                                     "Bolivia", "Ecuador", "Chile", "Paraguay", "Peru", "Guyana", "Panama", "Costa Rica", 
                                     "Nicaragua", "Honduras", "El Salvador", "Belize", "Guatemala", "Mexico", "Trinidad and Tobago",
                                     "Puerto Rico", "Dominican Republic", "Haiti", "Jamaica", "Cuba", "Bahamas",
                                     "Dominica", "Saint Lucia", "Saint Kitts", "Antigua", "Barbuda", "Grenada",  "Barbados"), 
                fill = "grey70", colour = "black")


a<-mapa[["data"]]
a$region[a$region=="Antigua"]<-"Antigua and Barbuda"
a$region[a$region=="Saint Kitts"]<-"Saint Kitts and Nevis"
a$region[a$region=="Barbuda"]<-"Antigua and Barbuda"


MapPAF1985_m<-merge(a, MapPAF1985_m, by.x = "region", by.y ="country")
MapPAF1985_m <- MapPAF1985_m[order(MapPAF1985_m$order),]
MapPAF1985_f<-merge(a, MapPAF1985_f, by.x = "region", by.y ="country")
MapPAF1985_f <- MapPAF1985_f[order(MapPAF1985_f$order),]
MapPAF2014_m<-merge(a, MapPAF2014_m, by.x = "region", by.y ="country")
MapPAF2014_m <- MapPAF2014_m[order(MapPAF2014_m$order),]
MapPAF2014_f<-merge(a, MapPAF2014_f, by.x = "region", by.y ="country")
MapPAF2014_f <- MapPAF2014_f[order(MapPAF2014_f$order),]

#Plot
PAF1985_m<-ggplot() + 
  geom_polygon(data =MapPAF1985_m, aes(x= long, y = lat, group = group, fill = paf.median), colour = NA) +
  scale_fill_gradientn(colours = colours, breaks = c(10, 15, 20, 25),labels =c("10%", "15%", "20%", "25%"), limits = c(8, 26), na.value = "gray", 
                       name = "Percentage of all-cause deaths in 1990 attributable to 1985 T2DM prevalence")  +theme_bw() +coord_equal() +
  theme(panel.grid.major = element_blank(),
        panel.grid.minor = element_blank(),
        panel.border     = element_blank(),
        axis.title       = element_blank(),
        axis.text        = element_blank(),
        axis.ticks       = element_blank(), 
        plot.caption = element_text(hjust = 0.5, size = 30)) + labs (caption = "Men") +
  theme(legend.text=element_text(size=30), legend.title = element_text(size=30), legend.key.width = unit(3, "cm"), 
        legend.key.height = unit(0.7,"cm")) 


PAF1985_f<-ggplot() + 
  geom_polygon(data =MapPAF1985_f, aes(x= long, y = lat, group = group, fill = paf.median), colour = NA) +
  scale_fill_gradientn(colours = colours, breaks = c(10, 15, 20, 25),labels =c("10%", "15%", "20%", "25%"), limits = c(8, 26), na.value = "gray", 
                       name = "Percentage of all-cause deaths in 1990 attributable to 1985 T2DM prevalence")  +theme_bw() +coord_equal() +
  theme(panel.grid.major = element_blank(),
        panel.grid.minor = element_blank(),
        panel.border     = element_blank(),
        axis.title       = element_blank(),
        axis.text        = element_blank(),
        axis.ticks       = element_blank(), 
        plot.caption = element_text(hjust = 0.5, size = 30)) + labs (caption = "Women") +
  theme(legend.text=element_text(size=30), legend.title = element_text(size=30), legend.key.width = unit(3, "cm"), 
        legend.key.height = unit(0.7,"cm")) 


maps <-ggarrange(PAF1985_f,PAF1985_m, common.legend = TRUE, legend = "bottom")
# SAVE FIGURES 
date <- Sys.Date()
pdf(paste0("~/Desktop/Artículos/CRA Mortality Diabetes LAC/03. Figures/Fig1A_Time_trends_paf_by_sex_1990_", date, ".pdf"), height = 17, width = 26)
plot(maps)
dev.off()


PAF2014_m<-ggplot() + 
  geom_polygon(data =MapPAF2014_m, aes(x= long, y = lat, group = group, fill = paf.median), colour = NA) +
  scale_fill_gradientn(colours = colours, breaks = c(10, 15, 20, 25),labels =c("10%", "15%", "20%", "25%"), limits = c(8, 26), na.value = "gray", 
                       name = "Percentage of all-cause deaths in 2019 attributable to 2014 T2DM prevalence")  +theme_bw() +coord_equal() +
  theme(panel.grid.major = element_blank(),
        panel.grid.minor = element_blank(),
        panel.border     = element_blank(),
        axis.title       = element_blank(),
        axis.text        = element_blank(),
        axis.ticks       = element_blank(), 
        plot.caption = element_text(hjust = 0.5, size = 30)) + labs (caption = "Men") +
  theme(legend.text=element_text(size=30), legend.title = element_text(size=30), legend.key.width = unit(3, "cm"), 
        legend.key.height = unit(0.7,"cm"))

PAF2014_f<-ggplot() + 
  geom_polygon(data =MapPAF2014_f, aes(x= long, y = lat, group = group, fill = paf.median), colour = NA) +
  scale_fill_gradientn(colours = colours, breaks = c(10, 15, 20, 25),labels =c("10%", "15%", "20%", "25%"), limits = c(8, 26), na.value = "gray", 
                       name = "Percentage of all-cause deaths in 2019 attributable to 2014 T2DM prevalence")  +theme_bw() + coord_equal() +
  theme(panel.grid.major = element_blank(),
        panel.grid.minor = element_blank(),
        panel.border     = element_blank(),
        axis.title       = element_blank(),
        axis.text        = element_blank(),
        axis.ticks       = element_blank(), 
        plot.caption = element_text(hjust = 0.5, size = 30)) + labs (caption = "Women") +
  theme(legend.text=element_text(size=30), legend.title = element_text(size=30), legend.key.width = unit(3, "cm"), 
        legend.key.height = unit(0.7,"cm"))


maps <-ggarrange(PAF2014_f,PAF2014_m,common.legend = TRUE, legend = "bottom")


# SAVE FIGURES 
date <- Sys.Date()
pdf(paste0("~/Desktop/Artículos/CRA Mortality Diabetes LAC/03. Figures/Fig1B_Time_trends_paf_by_sex_2019_", date, ".pdf"), height = 17, width = 26)
plot(maps)
dev.off()

rm(list=ls())


##Figure 2: Deaths by age groups grouped in causes
setwd("~/Desktop/Artículos/CRA Mortality Diabetes LAC/04. Supplementary Materials/Tables")

age.table<-data.frame(age.group= c(rep("20 - 69 years", 10), rep("70 years or above", 4)), deaths.age = c(20, 25, 30,  35,
                                                                                                   40, 45, 50, 55, 60,
                                                                                                   65, 70, 75, 80, 85))

data<-read.csv("PAF_Deaths_by_age2021-06-27.csv")
data<-filter(data, Outcome == "All-cause")
##recode
data<-select(data, 1:4, 9:11)
colnames(data)<-c("country", "year","sex", "deaths.age", "Attributable.deaths.val","Attributable.deaths.lower","Attributable.deaths.upper")
data$deaths.age[data$deaths.age == "20-24"]<-20
data$deaths.age[data$deaths.age == "25-29"]<-25
data$deaths.age[data$deaths.age == "30-34"]<-30
data$deaths.age[data$deaths.age == "35-39"]<-35
data$deaths.age[data$deaths.age == "40-44"]<-40
data$deaths.age[data$deaths.age == "45-49"]<-45
data$deaths.age[data$deaths.age == "50-54"]<-50
data$deaths.age[data$deaths.age == "55-59"]<-55
data$deaths.age[data$deaths.age == "60-64"]<-60
data$deaths.age[data$deaths.age == "65-69"]<-65
data$deaths.age[data$deaths.age == "70-74"]<-70
data$deaths.age[data$deaths.age == "75-79"]<-75
data$deaths.age[data$deaths.age == "80-84"]<-80
data$deaths.age[data$deaths.age == "85 plus"]<-85
data$deaths.age<-as.numeric(data$deaths.age)
  data<-data %>% left_join(age.table, by = "deaths.age")


data<-data.table(data)
data<-data[, list(Attributable.deaths.val=sum(Attributable.deaths.val), Attributable.deaths.lower=sum(Attributable.deaths.lower),Attributable.deaths.upper=sum(Attributable.deaths.upper)),
           by=list(year, sex, age.group)]  
All<-data
All$cause<-"All-cause"
rm(data)


##plot
plot<-ggplot(All, aes(x= reorder(age.group,-Attributable.deaths.val), y = Attributable.deaths.val)) +
  geom_bar(stat = "identity", size = 3, width = .5,fill = "lightblue") + 
  facet_grid(year ~ sex) +
  coord_flip() +   geom_errorbar(aes(ymin = Attributable.deaths.lower, 
                                     ymax = Attributable.deaths.upper), 
                                 width = 0.2) + facet_grid(year~sex) +
  theme(panel.grid.major.x  = element_line(colour = "grey30"), panel.grid.minor.y  = element_line(colour = "black"), 
        panel.grid.minor.x = element_line(colour = "white"), panel.grid.major.y  = element_blank(),
        panel.background = element_blank(), panel.border = element_rect(fill = NA, colour = "black"), 
        legend.position = c(.99, .99), legend.justification = c("right", "top"), legend.box.just = "right",
        legend.box.margin = margin(0, 0, 0, 0, "cm"), legend.text = element_text(size = 25),
        legend.direction = "horizontal", axis.text.x =element_text(size = 25), 
        axis.text.y =element_text(size = 25),  axis.title.x = element_text(size= 25), 
        strip.text.y = element_text( size = 25), strip.text.x = element_text( size = 25))  +
  guides(fill=guide_legend(""))+
  xlab("") +
  ggtitle("")    + scale_y_continuous(name="Absolute number of all-cause deaths attributable to T2DM", labels = comma) +
  geom_text(aes(label=format(round(Attributable.deaths.val,0), big.mark = ",")),position=position_dodge(width=0), vjust=-1, size = 7, hjust = 1.1)

date <- Sys.Date()
pdf(paste0("~/Desktop/Artículos/CRA Mortality Diabetes LAC/03. Figures/Fig2_Deaths_by_age_group_and_sex", date, ".pdf"), height = 17, width = 26)
plot(plot)
dev.off()


##Figure 3: Death rate
setwd("~/Desktop/Artículos/CRA Mortality Diabetes LAC/00.Data/results")
results.LAC.countries<-read.csv("results_standardised.csv")
results.LAC.countries$year<-as.character(results.LAC.countries$year)
results.LAC.countries<-select(results.LAC.countries, country,  year, sex,ADR, ADR.lower, ADR.upper)

iso3<-read.csv("~/Desktop/Artículos/CRA Mortality Diabetes LAC/00.Data/countries_codes_and_coordinates.csv")
iso3<-select(iso3,  Country, Alpha.3.code)
colnames(iso3)[1]<-"country"

#merge
results.LAC.countries<-merge(results.LAC.countries, iso3, by = "country")
a<-filter(results.LAC.countries, year == 2019)
a$year<-NULL
names(a)[3]<-"ADR2019"
a$ADR.lower<-NULL
a$ADR.upper<-NULL

results.LAC.countries<-left_join(results.LAC.countries, a, by = c("country", "sex", "Alpha.3.code"))
rm(a)

results.LAC.countries_m<-filter(results.LAC.countries, sex == 1)
results.LAC.countries_m$sex<-NULL

results.LAC.countries_f<-filter(results.LAC.countries, sex == 2)
results.LAC.countries_f$sex<-NULL


ADR_m<-ggplot(results.LAC.countries_m, aes(fill = year, x = (reorder(Alpha.3.code, +ADR2019)), y = ADR, color = year)) +
  geom_point(position = position_dodge(0.5), size = 5) + geom_errorbar(aes(ymin = ADR.lower,ymax = ADR.upper), width = 0.4, size= 1.5, position = position_dodge(0.5)) +theme(panel.grid.minor.y  = element_line(colour = "black"),  
                                                                                                                                                                              panel.grid.major.x  = element_blank(), 
                                                                                                                                                                              panel.grid.minor.x  = element_blank(),
                                                                                                                                                                              panel.grid.major.y  = element_line(colour = "black"),
                                                                                                                                                                              panel.background = element_blank(), panel.border = element_rect(fill = NA, colour = "black"), legend.justification = c("right", "top"), legend.box.just = "right",
                                                                                                                                                                              legend.box.margin = margin(0, 0, 0, 0, "cm"), 
                                                                                                                                                                              legend.direction = "horizontal", 
                                                                                                                                                                              axis.text.x=element_text(angle=45, hjust=1, size  = 25),  
                                                                                                                                                                              axis.text.y =element_text(size = 25),  axis.title.x = element_text(size= 25), 
                                                                                                                                                                              axis.title.y = element_text(size= 25),plot.title = element_text(hjust = 0.5, size = 30)) + xlab("Country") + ylab("Age-standardised attributable deaths per 100,000 people") +labs(title = "Men")+
  scale_color_manual(values=c("lightblue", "blue")) + theme(legend.text=element_text(size=25), legend.title=element_blank(), legend.position="top") +ylim(0,611)


ADR_f<-ggplot(results.LAC.countries_f, aes(fill = year, x = (reorder(Alpha.3.code, +ADR2019)), y = ADR, color = year)) +
  geom_point(position = position_dodge(0.5), size = 5)+   geom_errorbar(aes(ymin = ADR.lower,ymax = ADR.upper), 
                                                                                                 width = 0.4, size= 1.5, position = position_dodge(0.5)) + theme(panel.grid.minor.y  = element_line(colour = "black"),  
                                                                panel.grid.major.x  = element_blank(), 
                                                                panel.grid.minor.x  = element_blank(),
                                                                panel.grid.major.y  = element_line(colour = "black"),
                                                                panel.background = element_blank(), panel.border = element_rect(fill = NA, colour = "black"), legend.justification = c("right", "top"), legend.box.just = "right",
                                                                legend.box.margin = margin(0, 0, 0, 0, "cm"), 
                                                                legend.direction = "horizontal", 
                                                                axis.text.x=element_text(angle=45, hjust=1, size  = 25),  
                                                                axis.text.y =element_text(size = 25),  axis.title.x = element_text(size= 25), 
                                                                axis.title.y = element_text(size= 25),plot.title = element_text(hjust = 0.5, size = 30)) + xlab("Country") + ylab("Age-standardised attributable deaths per 100,000 people") + labs(title = "Women")+
  scale_color_manual(values=c("lightblue", "blue")) + theme(legend.text=element_text(size=25), legend.title=element_blank(), legend.position="top")+ylim(0,611)


date <- Sys.Date()
pdf(paste0("~/Desktop/Artículos/CRA Mortality Diabetes LAC/03. Figures/Fig3A_Death_rate_men_trends", date, ".pdf"), height = 17, width = 26)
plot(ADR_m)
dev.off()

pdf(paste0("~/Desktop/Artículos/CRA Mortality Diabetes LAC/03. Figures/Fig3B_Death_rate_women_trends", date, ".pdf"), height = 17, width = 26)
plot(ADR_f)
dev.off()


  ##Supp table 1
setwd("~/Desktop/Artículos/CRA Mortality Diabetes LAC/00.Data")

##Tabla de los RR
RRs<-read.csv("RRs diabetes.csv")
RRs<-data.table(RRs)
RRs[, RR.lower:= exp(logRR - 1.96*(se))]
RRs[, RR.upper:= exp(logRR + 1.96*(se))]
RRs[, RR:= exp(logRR)]
RRs<-select(RRs, midage, RR, RR.lower, RR.upper)
RRs<-filter(RRs, !midage == "19")
RRs<-data.frame(RRs)
RRs["RR"]<-round(RRs$RR, 2)
RRs["RR"]<-format(RRs$RR, nsmall = 2)

RRs["RR.lower"]<-format(round(RRs$RR.lower, 2), nsmall = 2 )
RRs["RR.lower"]<-format(RRs$RR.lower, nsmall = 2)

RRs["RR.upper"]<-format(round(RRs$RR.upper, 2), nsmall = 2)
RRs["RR.upper"]<-format(RRs$RR.upper, nsmall = 2)

RRs<-unite(RRs, RRIC, RR.lower, RR.upper, sep = "-")

RRs$RRIC <- with(RRs, ifelse(RRIC > 0 , paste0("(", RRIC, ")")))
RRs<-unite(RRs, "RR for all-cause mortality (95% IC)", RR, RRIC, sep = " ")

All<-RRs
rm(RRs)


All["Age group"]<-c("20 to 24", "25 to 29", "30 to 34", "35 to 39",
                    "40 to 44", "45 to 49", "50 to 54", "55 to 59", "60 to 64", "65 to 69",
                    "70 to 74", "75 to 79" , "80 to 84", "85 plus" )
All<-select(All, "Age group", "RR for all-cause mortality (95% IC)")

date <- Sys.Date()
write.csv(All, paste0("~/Desktop/Artículos/CRA Mortality Diabetes LAC/04. Supplementary Materials/Tables/RRs_LAC_DM_all-cause_",date,".csv"), row.names = FALSE)


###Find percentage of premature mortality: all-cause
setwd("~/Desktop/Artículos/CRA Mortality Diabetes LAC/04. Supplementary Materials/Tables")
conflict_prefer("lag", "dplyr")


age.table<-data.frame(age.group= c(rep("20 - 69 years", 10), rep("70 years or above", 4)), deaths.age = c(20, 25, 30,  35,
                                                                                                          40, 45, 50, 55, 60,
                                                                                                          65, 70, 75, 80, 85))

data<-read.csv("PAF_Deaths_by_age2021-05-09.csv")
data<-filter(data, Outcome == "All causes")

colnames(data)[4]<-"deaths.age"
data$deaths.age[data$deaths.age == "20-24"]<-20
data$deaths.age[data$deaths.age == "25-29"]<-25
data$deaths.age[data$deaths.age == "30-34"]<-30
data$deaths.age[data$deaths.age == "35-39"]<-35
data$deaths.age[data$deaths.age == "40-44"]<-40
data$deaths.age[data$deaths.age == "45-49"]<-45
data$deaths.age[data$deaths.age == "50-54"]<-50
data$deaths.age[data$deaths.age == "55-59"]<-55
data$deaths.age[data$deaths.age == "60-64"]<-60
data$deaths.age[data$deaths.age == "65-69"]<-65
data$deaths.age[data$deaths.age == "70-74"]<-70
data$deaths.age[data$deaths.age == "75-79"]<-75
data$deaths.age[data$deaths.age == "80-84"]<-80
data$deaths.age[data$deaths.age == "85 plus"]<-85

data$deaths.age<-as.numeric(data$deaths.age)
data<-data %>% left_join(age.table, by = "deaths.age")

data<-data.table(data)
data<-data[, list(Attributable.deaths.val=sum(Attributable.deaths), cause = first(Outcome)),
           by=list(Country, Year..for.deaths., Sex, age.group)] 

premature<-data[, list(Percentage_premature=lag(Attributable.deaths.val)/sum(Attributable.deaths.val)),
                by=list(Country, Year..for.deaths., Sex)] 
premature_2019_men<-filter(premature, Sex == "Men" & Year..for.deaths. == 2019)
premature_2019_women<-filter(premature, Sex == "Women" & Year..for.deaths. == 2019)


#################
## Figure 4: Maps showing absolute deaths attributable to T2DM.
#Figure 1: PAF by sex in 1985 vs 2014
setwd("~/Desktop/Artículos/CRA Mortality Diabetes LAC/00.Data/results")
results.LAC<-read.csv("results_standardised.csv")
results.LAC$paf.median<-results.LAC$paf.median*100
results.LAC$Attributable.deaths.val<-results.LAC$Attributable.deaths.val/1000
MapPAF1985_m<-filter(results.LAC, year == 1990 & sex == 1) #these were coded as 1990 or 2019 in the previous analysis
MapPAF1985_f<-filter(results.LAC, year == 1990 & sex == 2)
MapPAF2014_m<-filter(results.LAC, year == 2019 & sex == 1)
MapPAF2014_f<-filter(results.LAC, year == 2019 & sex == 2)


colours<-c( "#5E4FA2", "#3288BD","#66C2A5" , "#ABDDA4","#E6F598", "#FEE08B", "#FDAE61","#F46D43", "#D53E4F","#9E0142")

mapa <- borders("world", regions = c("Brazil", "Uruguay", "Argentina", "French Guiana", "Suriname", "Colombia", "Venezuela",
                                     "Bolivia", "Ecuador", "Chile", "Paraguay", "Peru", "Guyana", "Panama", "Costa Rica", 
                                     "Nicaragua", "Honduras", "El Salvador", "Belize", "Guatemala", "Mexico", "Trinidad and Tobago",
                                     "Puerto Rico", "Dominican Republic", "Haiti", "Jamaica", "Cuba", "Bahamas",
                                     "Dominica", "Saint Lucia", "Saint Kitts", "Antigua", "Barbuda", "Grenada",  "Barbados"), 
                fill = "grey70", colour = "black")


a<-mapa[["data"]]
a$region[a$region=="Antigua"]<-"Antigua and Barbuda"
a$region[a$region=="Saint Kitts"]<-"Saint Kitts and Nevis"
a$region[a$region=="Barbuda"]<-"Antigua and Barbuda"


MapPAF1985_m<-merge(a, MapPAF1985_m, by.x = "region", by.y ="country")
MapPAF1985_m <- MapPAF1985_m[order(MapPAF1985_m$order),]
MapPAF1985_f<-merge(a, MapPAF1985_f, by.x = "region", by.y ="country")
MapPAF1985_f <- MapPAF1985_f[order(MapPAF1985_f$order),]
MapPAF2014_m<-merge(a, MapPAF2014_m, by.x = "region", by.y ="country")
MapPAF2014_m <- MapPAF2014_m[order(MapPAF2014_m$order),]
MapPAF2014_f<-merge(a, MapPAF2014_f, by.x = "region", by.y ="country")
MapPAF2014_f <- MapPAF2014_f[order(MapPAF2014_f$order),]

#Plot
PAF1985_m<-ggplot() + 
  geom_polygon(data =MapPAF1985_m, aes(x= long, y = lat, group = group, fill = Attributable.deaths.val), colour = NA) +
  scale_fill_gradientn(colours = colours, breaks = c(20, 40, 60, 80, 100),labels =c("20", "40", "60", "80", "100"), limits = c(0, 115), na.value = "gray", 
                       name = "Absolute number of all-cause deaths in 1990 attributable to 1985 T2DM prevalence (in thousands)" )  +theme_bw() +coord_equal() +
  theme(panel.grid.major = element_blank(),
        panel.grid.minor = element_blank(),
        panel.border     = element_blank(),
        axis.title       = element_blank(),
        axis.text        = element_blank(),
        axis.ticks       = element_blank(), 
        plot.caption = element_text(hjust = 0.5, size = 30)) + labs (caption = "Men") +
  theme(legend.text=element_text(size=30), legend.title = element_text(size=30), legend.key.width = unit(3, "cm"), 
        legend.key.height = unit(0.7,"cm")) 


PAF1985_f<-ggplot() + 
  geom_polygon(data =MapPAF1985_f, aes(x= long, y = lat, group = group, fill = Attributable.deaths.val), colour = NA) +
  scale_fill_gradientn(colours = colours, breaks = c(20, 40, 60, 80, 100),labels =c("20", "40", "60", "80", "100"), limits = c(0, 115), na.value = "gray", 
                       name = "Absolute number of all-cause deaths in 1990 attributable to 1985 T2DM prevalence (in thousands)" ) +theme_bw() +coord_equal() +
  theme(panel.grid.major = element_blank(),
        panel.grid.minor = element_blank(),
        panel.border     = element_blank(),
        axis.title       = element_blank(),
        axis.text        = element_blank(),
        axis.ticks       = element_blank(), 
        plot.caption = element_text(hjust = 0.5, size = 30)) + labs (caption = "Women") +
  theme(legend.text=element_text(size=30), legend.title = element_text(size=30), legend.key.width = unit(3, "cm"), 
        legend.key.height = unit(0.7,"cm")) 


maps <-ggarrange(PAF1985_f,PAF1985_m, common.legend = TRUE, legend = "bottom")
# SAVE FIGURES 
date <- Sys.Date()
pdf(paste0("~/Desktop/Artículos/CRA Mortality Diabetes LAC/03. Figures/Fig4A_Time_trends_deaths_by_sex_1990_", date, ".pdf"), height = 17, width = 26)
plot(maps)
dev.off()


PAF2014_m<-ggplot() + 
  geom_polygon(data =MapPAF2014_m, aes(x= long, y = lat, group = group, fill = Attributable.deaths.val), colour = NA) +
  scale_fill_gradientn(colours = colours, breaks = c(20, 40, 60, 80, 100),labels =c("20", "40", "60", "80", "100"), limits = c(0, 115), na.value = "gray", 
                       name = "Absolute number of all-cause deaths in 1990 attributable to 1985 T2DM prevalence (in thousands)" ) +theme_bw() +coord_equal() +
  theme(panel.grid.major = element_blank(),
        panel.grid.minor = element_blank(),
        panel.border     = element_blank(),
        axis.title       = element_blank(),
        axis.text        = element_blank(),
        axis.ticks       = element_blank(), 
        plot.caption = element_text(hjust = 0.5, size = 30)) + labs (caption = "Men") +
  theme(legend.text=element_text(size=30), legend.title = element_text(size=30), legend.key.width = unit(3, "cm"), 
        legend.key.height = unit(0.7,"cm"))

PAF2014_f<-ggplot() + 
  geom_polygon(data =MapPAF2014_f, aes(x= long, y = lat, group = group, fill = Attributable.deaths.val), colour = NA) +
  scale_fill_gradientn(colours = colours, breaks = c(20, 40, 60, 80, 100),labels =c("20", "40", "60", "80", "100"), limits = c(0, 115), na.value = "gray", 
                       name = "Absolute number of all-cause deaths in 1990 attributable to 1985 T2DM prevalence (in thousands)" ) +theme_bw() + coord_equal() +
  theme(panel.grid.major = element_blank(),
        panel.grid.minor = element_blank(),
        panel.border     = element_blank(),
        axis.title       = element_blank(),
        axis.text        = element_blank(),
        axis.ticks       = element_blank(), 
        plot.caption = element_text(hjust = 0.5, size = 30)) + labs (caption = "Women") +
  theme(legend.text=element_text(size=30), legend.title = element_text(size=30), legend.key.width = unit(3, "cm"), 
        legend.key.height = unit(0.7,"cm"))


maps <-ggarrange(PAF2014_f,PAF2014_m,common.legend = TRUE, legend = "bottom")


# SAVE FIGURES 
date <- Sys.Date()
pdf(paste0("~/Desktop/Artículos/CRA Mortality Diabetes LAC/03. Figures/Fig4B_Time_trends_deaths_by_sex_2019_", date, ".pdf"), height = 17, width = 26)
plot(maps)
dev.off()

rm(list=ls())


######### ### ### ### ### ### ### ### #######################################

###  CORRELATIONS BETWEEN PAF AND INDICATORS
### PBI
indicator<-read.csv("~/Downloads/API_NY.GDP.PCAP.KD_DS2_en_csv_v2_3011502.csv", skip =4) #Worldbank data
names(indicator)[1]<-"Country"
indicator <- filter(indicator, Country == "Antigua and Barbuda" | Country == "Argentina" 
               |  Country == "Bahamas, The"  | Country == "Barbados" |
                 Country == "Belize" | Country == "Bermuda" | Country == "Bolivia" 
               | Country == "Brazil"| Country == "Chile" | Country == "Colombia" | Country == "Costa Rica"
               | Country == "Cuba"| Country == "Dominica" | Country == "Dominican Republic" | 
                 Country == "Ecuador" | Country == "El Salvador" | Country == "Grenada" | 
                 Country == "Guatemala"  | Country == "Guyana"|  Country == "Haiti" 
               | Country == "Honduras" | Country == "Jamaica" | Country == "Mexico"  | 
                 Country == "Nicaragua" | Country == "Panama"| Country == "Paraguay"| 
                 Country == "Peru" |  Country == "Puerto Rico"| Country == "St. Kitts and Nevis" #
               | Country == "St. Lucia" | 
                 Country == "St. Vincent and the Grenadines" | 
                 Country == "Suriname" |  Country == "Trinidad and Tobago"|
                 Country == "Uruguay" | Country == "Venezuela, RB" )  #35 countries
indicator<- indicator %>% gather(year, gdp, X1960:X2020)
indicator$year<- gsub( "X", "", indicator$year)
indicator$X<-NULL
indicator<-filter(indicator, year == 1990 | year == 2019)
indicator<-spread(indicator, year, gdp)
indicator$difference_gdp<-indicator$`2019`-indicator$`1990` ##35 countries with PBI information in 2019, 34 in 2019, 34 in difference 1990 vs 2019

##PAF only
data<-read.csv("~/Desktop/Artículos/CRA Mortality Diabetes LAC/00.Data/results/results_standardised_not_by_sex_.csv")
data<-select(data, 1:3)
iso3<-read.csv("~/Desktop/Artículos/CRA Mortality Diabetes LAC/00.Data/countries_codes_and_coordinates.csv")
iso3<-select(iso3,  Country, Alpha.3.code)
colnames(iso3)[1]<-"country"
data<-merge(data, iso3, by = "country")
data$Alpha.3.code<-trimws(data$Alpha.3.code)
data<-spread(data, year, paf.median)
data$difference_paf<-data$`2019`-data$`1990`
data <- data%>% mutate(gbd_region = ifelse(country == "Peru"|country == "Bolivia"|country == "Ecuador", 1, 
                                       ifelse(country== "Argentina" |country == "Uruguay"|country == "Chile",2,
                                              ifelse(country== "Brazil" |country == "Paraguay", 3,
                                                     ifelse(country== "Colombia" |country == "Costa Rica"|country == "El Salvador"|
                                                            country== "Guatemala" |country == "Honduras"|country == "Mexico" |
                                                            country== "Nicaragua" |country == "Panama"|country == "Venezuela", 4,5)))))

data$gbd_region<-as.factor(data$gbd_region)
attr(data$gbd_region, 'levels') <- c("Andean Latin America", 
                                   "Southern Latin America", 
                                   "Tropical Latin America", 
                                   "Central Latin America", 
                                   "Caribbean")

rm(iso3)

scatter<-merge(data, indicator, by.x = "Alpha.3.code", by.y = "Country.Code")

pbi_point<-ggplot(scatter, aes(x = `2019.y`, y = `2019.x`, color = gbd_region)) + geom_point(size = 4) +   geom_smooth(method = 'lm', formula = 'y~x', se = FALSE, aes(color = NA)) +
  xlab("GDP per capita, 2019")  + ylab("Proportion of all-cause deaths in 2019\nattributable to 2014 T2DM prevalence") +stat_cor(method = "pearson", aes(x=`2019.y`, y = `2019.x`, color = NA), digits = 2, p.accuracy = 0.05) +
  theme(axis.title.x = element_text(size = 15),
        axis.title.y = element_text(size = 15),
        axis.text.x = element_text(size = 14),
        axis.text.y = element_text(size = 14),
        legend.text = element_text(size = 14),
        legend.title = element_text(size = 14))+ scale_color_manual(name = "LAC sub-region", values = c('blue', 'red', 'yellow', 'green','orange')) + 
  scale_x_continuous(labels = function(x) formatC(x, big.mark = ",", format = "d")) 
pbi_difference<-ggplot(scatter, aes(x = `difference_gdp`, y = `2019.x`, color = gbd_region))+  geom_point(size = 4)+ 
  xlab("Variation in GDP per capita, 1990 vs 2019")  + ylab("Proportion of all-cause deaths in 2019\nattributable to 2014 T2DM prevalence") +stat_cor(method = "pearson", aes(x=`difference_gdp`, y = `2019.x`, color = NA), digits = 2, p.accuracy = 0.05)+   geom_smooth(method = 'lm', formula = 'y~x', se = FALSE, aes(color = NA))+
  theme(axis.title.x = element_text(size = 15),
        axis.title.y = element_text(size = 15),
        axis.text.x = element_text(size = 14),
        axis.text.y = element_text(size = 14),
        legend.text = element_text(size = 14),
        legend.title = element_text(size = 14))+ scale_color_manual(name = "LAC sub-region", values = c('blue', 'red', 'yellow', 'green','orange')) + 
  scale_x_continuous(labels = function(x) formatC(x, big.mark = ",", flag = "+", format = "d")) 

pbi_difference_paf<-ggplot(scatter, aes(x = difference_gdp, y = difference_paf, color = gbd_region)) +  geom_point(size = 4) +
  xlab("Variation in GDP per capita, 1990 vs 2019")  + ylab("Variation in the proportion of all-cause\ndeaths attributable to T2DM, 1990 vs 2019") +stat_cor(method = "pearson", aes(x=difference_gdp, y = difference_paf, color = NA), digits = 2, p.accuracy = 0.05) +   geom_smooth(method = 'lm', formula = 'y~x', se = FALSE, aes(color = NA))+
  theme(axis.title.x = element_text(size = 15),
        axis.title.y = element_text(size = 15),
        axis.text.x = element_text(size = 14),
        axis.text.y = element_text(size = 14),
        legend.text = element_text(size = 14),
        legend.title = element_text(size = 14))+ scale_color_manual(name = "LAC sub-region", values = c('blue', 'red', 'yellow', 'green','orange')) + 
  scale_x_continuous(labels = function(x) formatC(x, big.mark = ",", flag = "+", format = "d")) + scale_y_continuous(labels = function(y) formatC(y, big.mark = ",", flag = "+"))

########################################################################
###### HDI
##Correr esto para IDH
#indicator<-read.csv("~/Downloads/human-development-index.csv")
indicator<-read.csv("~/Downloads/Human Development Index (HDI).csv", skip = 5)
indicator$HDI.Rank<-NULL
names(indicator)[1]<-"Country"
indicator$Country<-trimws(indicator$Country)
indicator <- filter(indicator, Country == "Antigua and Barbuda" | Country == "Argentina" 
                    |  Country == "Bahamas"  | Country == "Barbados" |
                      Country == "Belize" | Country == "Bermuda" | Country == "Bolivia (Plurinational State of)" 
                    | Country == "Brazil"| Country == "Chile" | Country == "Colombia" | Country == "Costa Rica"
                    | Country == "Cuba"| Country == "Dominica" | Country == "Dominican Republic" | 
                      Country == "Ecuador" | Country == "El Salvador" | Country == "Grenada" | 
                      Country == "Guatemala"  | Country == "Guyana"|  Country == "Haiti" 
                    | Country == "Honduras" | Country == "Jamaica" | Country == "Mexico"  | 
                      Country == "Nicaragua" | Country == "Panama"| Country == "Paraguay"| 
                      Country == "Peru" |  Country == "Puerto Rico"| Country == "Saint Kitts and Nevis" #
                    | Country == "Saint Lucia" | 
                      Country == "Saint Vincent and the Grenadines" | 
                      Country == "Suriname" |  Country == "Trinidad and Tobago"|
                      Country == "Uruguay" | Country == "Venezuela (Bolivarian Republic of)" )  #Bermuda nor Puerto rico are on in the list
indicator<-select(indicator, Country, X1990, X2019)
names(indicator)[2:3]<-c("1990", "2019")
indicator$`1990`<-as.numeric(indicator$`1990`)
indicator$`2019`<-as.numeric(indicator$`2019`)
indicator$difference_hdi<-indicator$`2019`-indicator$`1990`

indicator$Country[indicator$Country=="Venezuela (Bolivarian Republic of)"]<-"Venezuela"
indicator$Country[indicator$Country=="Bolivia (Plurinational State of)"]<-"Bolivia"

##IDH
scatter<-merge(data, indicator, by.x = "country", by.y = "Country")

idh_point<-ggplot(scatter, aes(x = `2019.y`, y =`2019.x`, color = gbd_region )) + geom_point(size = 4) + 
  xlab("HDI, 2019")  + ylab("Proportion of all-cause deaths in 2019\nattributable to 2014 T2DM prevalence") +stat_cor(method = "pearson", aes(x=`2019.y`, y = `2019.x`, color = NA), digits = 2, p.accuracy = 0.05)+   geom_smooth(method = 'lm', formula = 'y~x', se = FALSE, aes(color = NA))+
  theme(axis.title.x = element_text(size = 15),
        axis.title.y = element_text(size = 15),
        axis.text.x = element_text(size = 14),
        axis.text.y = element_text(size = 14),
        legend.text = element_text(size = 14),
        legend.title = element_text(size = 14))+ scale_color_manual(name = "LAC sub-region", values = c('blue', 'red', 'yellow', 'green','orange'))

idh_difference<-ggplot(scatter, aes(x = `difference_hdi`, y =`2019.x`, color = gbd_region)) + geom_point(size = 4) + 
  xlab("Variation in HDI, 1990 vs 2019")  + ylab("Proportion of all-cause deaths in 2019\nattributable to 2014 T2DM prevalence") +stat_cor(method = "pearson", aes(x=`difference_hdi`, y = `2019.x`, color = NA), digits = 2, p.accuracy = 0.05)+   geom_smooth(method = 'lm', formula = 'y~x', se = FALSE, aes(color = NA))+
  theme(axis.title.x = element_text(size = 15),
        axis.title.y = element_text(size = 15),
        axis.text.x = element_text(size = 14),
        axis.text.y = element_text(size = 14),
        legend.text = element_text(size = 14),
        legend.title = element_text(size = 14))+ scale_color_manual(name = "LAC sub-region", values = c('blue', 'red', 'yellow', 'green','orange')) + 
  scale_x_continuous(labels = function(x) formatC(x, big.mark = ",", flag = "+"))

idh_difference_paf<-ggplot(scatter, aes(x = difference_hdi, y = difference_paf, color = gbd_region)) + geom_point(size = 4) + 
  xlab("Variation in HDI, 1990 vs 2019")  + ylab("Variation in the proportion of all-cause\ndeaths attributable to T2DM, 1990 vs 2019") +stat_cor(method = "pearson", aes(x=difference_hdi, y = difference_paf, color = NA), digits = 2, p.accuracy = 0.05)+   geom_smooth(method = 'lm', formula = 'y~x', se = FALSE, aes(color = NA))+
  theme(axis.title.x = element_text(size = 15),
        axis.title.y = element_text(size = 15),
        axis.text.x = element_text(size = 14),
        axis.text.y = element_text(size = 14),
        legend.text = element_text(size = 14),
        legend.title = element_text(size = 14))+ scale_color_manual(name = "LAC sub-region", values = c('blue', 'red', 'yellow', 'green','orange')) + 
  scale_x_continuous(labels = function(x) formatC(x, big.mark = ",", flag = "+")) + scale_y_continuous(labels = function(y) formatC(y, big.mark = ",", flag = "+"))

########################################################################
###### Ruralidad
indicator<-read.csv("~/Downloads/API_SP.RUR.TOTL.ZS_DS2_en_csv_v2_3017522.csv", skip = 4)
names(indicator)[1]<-"Country"
indicator <- filter(indicator, Country == "Antigua and Barbuda" | Country == "Argentina" 
                    |  Country == "Bahamas, The"  | Country == "Barbados" |
                      Country == "Belize" | Country == "Bermuda" | Country == "Bolivia" 
                    | Country == "Brazil"| Country == "Chile" | Country == "Colombia" | Country == "Costa Rica"
                    | Country == "Cuba"| Country == "Dominica" | Country == "Dominican Republic" | 
                      Country == "Ecuador" | Country == "El Salvador" | Country == "Grenada" | 
                      Country == "Guatemala"  | Country == "Guyana"|  Country == "Haiti" 
                    | Country == "Honduras" | Country == "Jamaica" | Country == "Mexico"  | 
                      Country == "Nicaragua" | Country == "Panama"| Country == "Paraguay"| 
                      Country == "Peru" |  Country == "Puerto Rico"| Country == "St. Kitts and Nevis" #
                    | Country == "St. Lucia" | 
                      Country == "St. Vincent and the Grenadines" | 
                      Country == "Suriname" |  Country == "Trinidad and Tobago"|
                      Country == "Uruguay" | Country == "Venezuela, RB" )  #35 countries
indicator<- indicator %>% gather(year, rural, X1960:X2020)
indicator$year<- gsub( "X", "", indicator$year)
indicator$X<-NULL
indicator<-filter(indicator, year == 1990 | year == 2019)
indicator<-spread(indicator, year, rural)
indicator$difference_rural<-indicator$`2019`-indicator$`1990`
##Rural
scatter<-merge(data, indicator, by.x = "Alpha.3.code", by.y = "Country.Code")

rural_point<-ggplot(scatter, aes(x = `2019.y`, y = `2019.x`, color = gbd_region)) + geom_point(size = 4) + 
  xlab("% of rural population, 2019")  + ylab("Proportion of all-cause deaths in 2019\nattributable to 2014 T2DM prevalence") +stat_cor(method = "pearson", aes(x=`2019.y`, y = `2019.x`, color = NA), digits = 2, p.accuracy = 0.05)+   geom_smooth(method = 'lm', formula = 'y~x', se = FALSE, aes(color = NA))+
  theme(axis.title.x = element_text(size = 15),
        axis.title.y = element_text(size = 15),
        axis.text.x = element_text(size = 14),
        axis.text.y = element_text(size = 14),
        legend.text = element_text(size = 14),
        legend.title = element_text(size = 14))+ scale_color_manual(name = "LAC sub-region", values = c('blue', 'red', 'yellow', 'green','orange'))

rural_difference<-ggplot(scatter, aes(x = `difference_rural`, y = `2019.x`, color = gbd_region)) + geom_point(size = 4) + 
  xlab("Variation in the % of rural population, 1990 vs 2019")  + ylab("Proportion of all-cause deaths in 2019\nattributable to 2014 T2DM prevalence") +stat_cor(method = "pearson", aes(x=`difference_rural`, y = `2019.x`, color = NA), digits = 2, p.accuracy = 0.05)+   geom_smooth(method = 'lm', formula = 'y~x', se = FALSE, aes(color = NA))+
  theme(axis.title.x = element_text(size = 15),
        axis.title.y = element_text(size = 15),
        axis.text.x = element_text(size = 14),
        axis.text.y = element_text(size = 14),
        legend.text = element_text(size = 14),
        legend.title = element_text(size = 14))+ scale_color_manual(name = "LAC sub-region", values = c('blue', 'red', 'yellow', 'green','orange'))  + 
  scale_x_continuous(labels = function(x) formatC(x, big.mark = ",", flag = "+")) 

rural_difference_paf<-ggplot(scatter, aes(x = `difference_rural`, y = `difference_paf`, color = gbd_region)) + geom_point(size = 4) + 
  xlab("Variation in the % of rural population, 1990 vs 2019")  + ylab("Variation in the proportion of all-cause\ndeaths attributable to T2DM, 1990 vs 2019") +stat_cor(method = "pearson", aes(x=`difference_rural`, y = `difference_paf`, color = NA), digits = 2, p.accuracy = 0.05)+   geom_smooth(method = 'lm', formula = 'y~x', se = FALSE, aes(color = NA))+
  theme(axis.title.x = element_text(size = 15),
        axis.title.y = element_text(size = 15),
        axis.text.x = element_text(size = 14),
        axis.text.y = element_text(size = 14),
        legend.text = element_text(size = 14),
        legend.title = element_text(size = 14))+ scale_color_manual(name = "LAC sub-region", values = c('blue', 'red', 'yellow', 'green','orange')) + 
  scale_x_continuous(labels = function(x) formatC(x, big.mark = ",", flag = "+")) + scale_y_continuous(labels = function(y) formatC(y, big.mark = ",", flag = "+"))

scatterplot<-ggarrange(pbi_point, pbi_difference,pbi_difference_paf, idh_point, idh_difference 
                       ,idh_difference_paf,rural_point, rural_difference, rural_difference_paf, common.legend = TRUE, legend = "bottom")
pdf(paste0("~/Desktop/Artículos/CRA Mortality Diabetes LAC/03. Figures/scatters_paf_vs_indicadores_", Sys.Date(), ".pdf"), height = 20, width = 30)
plot(scatterplot)
dev.off()


###  CORRELATIONS BETWEEN DEATH RATE AND INDICATORS
### PBI
indicator<-read.csv("~/Downloads/API_NY.GDP.PCAP.KD_DS2_en_csv_v2_3011502.csv", skip =4) #Worldbank data
names(indicator)[1]<-"Country"
indicator <- filter(indicator, Country == "Antigua and Barbuda" | Country == "Argentina" 
                    |  Country == "Bahamas, The"  | Country == "Barbados" |
                      Country == "Belize" | Country == "Bermuda" | Country == "Bolivia" 
                    | Country == "Brazil"| Country == "Chile" | Country == "Colombia" | Country == "Costa Rica"
                    | Country == "Cuba"| Country == "Dominica" | Country == "Dominican Republic" | 
                      Country == "Ecuador" | Country == "El Salvador" | Country == "Grenada" | 
                      Country == "Guatemala"  | Country == "Guyana"|  Country == "Haiti" 
                    | Country == "Honduras" | Country == "Jamaica" | Country == "Mexico"  | 
                      Country == "Nicaragua" | Country == "Panama"| Country == "Paraguay"| 
                      Country == "Peru" |  Country == "Puerto Rico"| Country == "St. Kitts and Nevis" #
                    | Country == "St. Lucia" | 
                      Country == "St. Vincent and the Grenadines" | 
                      Country == "Suriname" |  Country == "Trinidad and Tobago"|
                      Country == "Uruguay" | Country == "Venezuela, RB" )  #35 countries
indicator<- indicator %>% gather(year, gdp, X1960:X2020)
indicator$year<- gsub( "X", "", indicator$year)
indicator$X<-NULL
indicator<-filter(indicator, year == 1990 | year == 2019)
indicator<-spread(indicator, year, gdp)
indicator$difference_gdp<-indicator$`2019`-indicator$`1990` ##35 countries with PBI information in 2019, 34 in 2019, 34 in difference 1990 vs 2019

##DEATH RATE only
data<-read.csv("~/Desktop/Artículos/CRA Mortality Diabetes LAC/00.Data/results/results_standardised_not_by_sex_.csv")
data<-select(data, 1:2, 9)
iso3<-read.csv("~/Desktop/Artículos/CRA Mortality Diabetes LAC/00.Data/countries_codes_and_coordinates.csv")
iso3<-select(iso3,  Country, Alpha.3.code)
colnames(iso3)[1]<-"country"
data<-merge(data, iso3, by = "country")
data$Alpha.3.code<-trimws(data$Alpha.3.code)
data<-spread(data, year, ADR)
data$difference_rate<-data$`2019`-data$`1990`
data <- data%>% mutate(gbd_region = ifelse(country == "Peru"|country == "Bolivia"|country == "Ecuador", 1, 
                                           ifelse(country== "Argentina" |country == "Uruguay"|country == "Chile",2,
                                                  ifelse(country== "Brazil" |country == "Paraguay", 3,
                                                         ifelse(country== "Colombia" |country == "Costa Rica"|country == "El Salvador"|
                                                                  country== "Guatemala" |country == "Honduras"|country == "Mexico" |
                                                                  country== "Nicaragua" |country == "Panama"|country == "Venezuela", 4,5)))))

data$gbd_region<-as.factor(data$gbd_region)
attr(data$gbd_region, 'levels') <- c("Andean Latin America", 
                                     "Southern Latin America", 
                                     "Tropical Latin America", 
                                     "Central Latin America", 
                                     "Caribbean")

rm(iso3)

scatter<-merge(data, indicator, by.x = "Alpha.3.code", by.y = "Country.Code")

pbi_point<-ggplot(scatter, aes(x = `2019.y`, y = `2019.x`, color = gbd_region)) + geom_point(size = 4) +   geom_smooth(method = 'lm', formula = 'y~x', se = FALSE, aes(color = NA)) +
  xlab("GDP per capita, 2019")  + ylab("Age-standardised T2DM-attributable deaths\nper 100,000 people, 2019") +stat_cor(method = "pearson", aes(x=`2019.y`, y = `2019.x`, color = NA), digits = 2, p.accuracy = 0.05) +
  theme(axis.title.x = element_text(size = 15),
        axis.title.y = element_text(size = 15),
        axis.text.x = element_text(size = 14),
        axis.text.y = element_text(size = 14),
        legend.text = element_text(size = 14),
        legend.title = element_text(size = 14))+ scale_color_manual(name = "LAC sub-region", values = c('blue', 'red', 'yellow', 'green','orange')) + 
  scale_x_continuous(labels = function(x) formatC(x, big.mark = ",", format = "d"))
pbi_difference<-ggplot(scatter, aes(x = `difference_gdp`, y = `2019.x`, color = gbd_region))+  geom_point(size = 4)+ 
  xlab("Variation in GDP per capita, 1990 vs 2019")  + ylab("Age-standardised T2DM-attributable deaths\nper 100,000 people, 2019") +stat_cor(method = "pearson", aes(x=`difference_gdp`, y = `2019.x`, color = NA), digits = 2, p.accuracy = 0.05)+   geom_smooth(method = 'lm', formula = 'y~x', se = FALSE, aes(color = NA))+
  theme(axis.title.x = element_text(size = 15),
        axis.title.y = element_text(size = 15),
        axis.text.x = element_text(size = 14),
        axis.text.y = element_text(size = 14),
        legend.text = element_text(size = 14),
        legend.title = element_text(size = 14))+ scale_color_manual(name = "LAC sub-region", values = c('blue', 'red', 'yellow', 'green','orange')) + 
  scale_x_continuous(labels = function(x) formatC(x, big.mark = ",", flag = "+", format = "d"))

pbi_difference_paf<-ggplot(scatter, aes(x = difference_gdp, y = difference_rate, color = gbd_region)) +  geom_point(size = 4) +
  xlab("Variation in GDP per capita, 1990 vs 2019")  + ylab("Variation in age-standardised\nT2DM-attributable deaths per\n100,000 people, 1990 vs 2019") +stat_cor(method = "pearson", aes(x=difference_gdp, y = difference_rate, color = NA), digits = 2, p.accuracy = 0.05) +   geom_smooth(method = 'lm', formula = 'y~x', se = FALSE, aes(color = NA))+
  theme(axis.title.x = element_text(size = 15),
        axis.title.y = element_text(size = 15),
        axis.text.x = element_text(size = 14),
        axis.text.y = element_text(size = 14),
        legend.text = element_text(size = 14),
        legend.title = element_text(size = 14))+ scale_color_manual(name = "LAC sub-region", values = c('blue', 'red', 'yellow', 'green','orange')) + 
  scale_x_continuous(labels = function(x) formatC(x, big.mark = ",", flag = "+", format = "d")) + scale_y_continuous(labels = function(y) formatC(y, big.mark = ",", flag = "+"))

########################################################################
###### HDI
##Correr esto para IDH
#indicator<-read.csv("~/Downloads/human-development-index.csv")
indicator<-read.csv("~/Downloads/Human Development Index (HDI).csv", skip = 5)
indicator$HDI.Rank<-NULL
names(indicator)[1]<-"Country"
indicator$Country<-trimws(indicator$Country)
indicator <- filter(indicator, Country == "Antigua and Barbuda" | Country == "Argentina" 
                    |  Country == "Bahamas"  | Country == "Barbados" |
                      Country == "Belize" | Country == "Bermuda" | Country == "Bolivia (Plurinational State of)" 
                    | Country == "Brazil"| Country == "Chile" | Country == "Colombia" | Country == "Costa Rica"
                    | Country == "Cuba"| Country == "Dominica" | Country == "Dominican Republic" | 
                      Country == "Ecuador" | Country == "El Salvador" | Country == "Grenada" | 
                      Country == "Guatemala"  | Country == "Guyana"|  Country == "Haiti" 
                    | Country == "Honduras" | Country == "Jamaica" | Country == "Mexico"  | 
                      Country == "Nicaragua" | Country == "Panama"| Country == "Paraguay"| 
                      Country == "Peru" |  Country == "Puerto Rico"| Country == "Saint Kitts and Nevis" #
                    | Country == "Saint Lucia" | 
                      Country == "Saint Vincent and the Grenadines" | 
                      Country == "Suriname" |  Country == "Trinidad and Tobago"|
                      Country == "Uruguay" | Country == "Venezuela (Bolivarian Republic of)" )  #Bermuda nor Puerto rico are on in the list
indicator<-select(indicator, Country, X1990, X2019)
names(indicator)[2:3]<-c("1990", "2019")
indicator$`1990`<-as.numeric(indicator$`1990`)
indicator$`2019`<-as.numeric(indicator$`2019`)
indicator$difference_hdi<-indicator$`2019`-indicator$`1990`

indicator$Country[indicator$Country=="Venezuela (Bolivarian Republic of)"]<-"Venezuela"
indicator$Country[indicator$Country=="Bolivia (Plurinational State of)"]<-"Bolivia"

##IDH
scatter<-merge(data, indicator, by.x = "country", by.y = "Country")

idh_point<-ggplot(scatter, aes(x = `2019.y`, y =`2019.x`, color = gbd_region )) + geom_point(size = 4) + 
  xlab("HDI, 2019")  + ylab("Age-standardised T2DM-attributable deaths\nper 100,000 people, 2019") +stat_cor(method = "pearson", aes(x=`2019.y`, y = `2019.x`, color = NA), digits = 2, p.accuracy = 0.05)+   geom_smooth(method = 'lm', formula = 'y~x', se = FALSE, aes(color = NA))+
  theme(axis.title.x = element_text(size = 15),
        axis.title.y = element_text(size = 15),
        axis.text.x = element_text(size = 14),
        axis.text.y = element_text(size = 14),
        legend.text = element_text(size = 14),
        legend.title = element_text(size = 14))+ scale_color_manual(name = "LAC sub-region", values = c('blue', 'red', 'yellow', 'green','orange'))

idh_difference<-ggplot(scatter, aes(x = `difference_hdi`, y =`2019.x`, color = gbd_region)) + geom_point(size = 4) + 
  xlab("Variation in HDI, 1990 vs 2019")  + ylab("Age-standardised T2DM-attributable deaths\nper 100,000 people, 2019") +stat_cor(method = "pearson", aes(x=`difference_hdi`, y = `2019.x`, color = NA), digits = 2, p.accuracy = 0.05)+   geom_smooth(method = 'lm', formula = 'y~x', se = FALSE, aes(color = NA))+
  theme(axis.title.x = element_text(size = 15),
        axis.title.y = element_text(size = 15),
        axis.text.x = element_text(size = 14),
        axis.text.y = element_text(size = 14),
        legend.text = element_text(size = 14),
        legend.title = element_text(size = 14))+ scale_color_manual(name = "LAC sub-region", values = c('blue', 'red', 'yellow', 'green','orange')) + 
  scale_x_continuous(labels = function(x) formatC(x, big.mark = ",", flag = "+")) 

idh_difference_paf<-ggplot(scatter, aes(x = difference_hdi, y = difference_rate, color = gbd_region)) + geom_point(size = 4) + 
  xlab("Variation in HDI, 1990 vs 2019")  + ylab("Variation in age-standardised\nT2DM-attributable deaths per\n100,000 people, 1990 vs 2019") +stat_cor(method = "pearson", aes(x=difference_hdi, y = difference_rate, color = NA), digits = 2, p.accuracy = 0.05)+   geom_smooth(method = 'lm', formula = 'y~x', se = FALSE, aes(color = NA))+
  theme(axis.title.x = element_text(size = 15),
        axis.title.y = element_text(size = 15),
        axis.text.x = element_text(size = 14),
        axis.text.y = element_text(size = 14),
        legend.text = element_text(size = 14),
        legend.title = element_text(size = 14))+ scale_color_manual(name = "LAC sub-region", values = c('blue', 'red', 'yellow', 'green','orange'))  + 
  scale_x_continuous(labels = function(x) formatC(x, big.mark = ",", flag = "+")) + scale_y_continuous(labels = function(y) formatC(y, big.mark = ",", flag = "+"))

########################################################################
###### Ruralidad
indicator<-read.csv("~/Downloads/API_SP.RUR.TOTL.ZS_DS2_en_csv_v2_3017522.csv", skip = 4)
names(indicator)[1]<-"Country"
indicator <- filter(indicator, Country == "Antigua and Barbuda" | Country == "Argentina" 
                    |  Country == "Bahamas, The"  | Country == "Barbados" |
                      Country == "Belize" | Country == "Bermuda" | Country == "Bolivia" 
                    | Country == "Brazil"| Country == "Chile" | Country == "Colombia" | Country == "Costa Rica"
                    | Country == "Cuba"| Country == "Dominica" | Country == "Dominican Republic" | 
                      Country == "Ecuador" | Country == "El Salvador" | Country == "Grenada" | 
                      Country == "Guatemala"  | Country == "Guyana"|  Country == "Haiti" 
                    | Country == "Honduras" | Country == "Jamaica" | Country == "Mexico"  | 
                      Country == "Nicaragua" | Country == "Panama"| Country == "Paraguay"| 
                      Country == "Peru" |  Country == "Puerto Rico"| Country == "St. Kitts and Nevis" #
                    | Country == "St. Lucia" | 
                      Country == "St. Vincent and the Grenadines" | 
                      Country == "Suriname" |  Country == "Trinidad and Tobago"|
                      Country == "Uruguay" | Country == "Venezuela, RB" )  #35 countries
indicator<- indicator %>% gather(year, rural, X1960:X2020)
indicator$year<- gsub( "X", "", indicator$year)
indicator$X<-NULL
indicator<-filter(indicator, year == 1990 | year == 2019)
indicator<-spread(indicator, year, rural)
indicator$difference_rural<-indicator$`2019`-indicator$`1990`
##Rural
scatter<-merge(data, indicator, by.x = "Alpha.3.code", by.y = "Country.Code")

rural_point<-ggplot(scatter, aes(x = `2019.y`, y = `2019.x`, color = gbd_region)) + geom_point(size = 4) + 
  xlab("% of rural population, 2019")  + ylab("Age-standardised T2DM-attributable deaths\nper 100,000 people, 2019") +stat_cor(method = "pearson", aes(x=`2019.y`, y = `2019.x`, color = NA), digits = 2, p.accuracy = 0.05)+   geom_smooth(method = 'lm', formula = 'y~x', se = FALSE, aes(color = NA))+
  theme(axis.title.x = element_text(size = 15),
        axis.title.y = element_text(size = 15),
        axis.text.x = element_text(size = 14),
        axis.text.y = element_text(size = 14),
        legend.text = element_text(size = 14),
        legend.title = element_text(size = 14))+ scale_color_manual(name = "LAC sub-region", values = c('blue', 'red', 'yellow', 'green','orange'))

rural_difference<-ggplot(scatter, aes(x = `difference_rural`, y = `2019.x`, color = gbd_region)) + geom_point(size = 4) + 
  xlab("Variation in the % of rural population, 1990 vs 2019")  + ylab("Age-standardised T2DM-attributable deaths\nper 100,000 people, 2019") +stat_cor(method = "pearson", aes(x=`difference_rural`, y = `2019.x`, color = NA), digits = 2, p.accuracy = 0.05)+   geom_smooth(method = 'lm', formula = 'y~x', se = FALSE, aes(color = NA))+
  theme(axis.title.x = element_text(size = 15),
        axis.title.y = element_text(size = 15),
        axis.text.x = element_text(size = 14),
        axis.text.y = element_text(size = 14),
        legend.text = element_text(size = 14),
        legend.title = element_text(size = 14))+ scale_color_manual(name = "LAC sub-region", values = c('blue', 'red', 'yellow', 'green','orange'))+ 
  scale_x_continuous(labels = function(x) formatC(x, big.mark = ",", flag = "+")) 

rural_difference_paf<-ggplot(scatter, aes(x = `difference_rural`, y = `difference_rate`, color = gbd_region)) + geom_point(size = 4) + 
  xlab("Variation in the % of rural population, 1990 vs 2019")  + ylab("Variation in age-standardised\nT2DM-attributable deaths per\n100,000 people, 1990 vs 2019") +stat_cor(method = "pearson", aes(x=`difference_rural`, y = `difference_rate`, color = NA), digits = 2, p.accuracy = 0.05)+   geom_smooth(method = 'lm', formula = 'y~x', se = FALSE, aes(color = NA))+
  theme(axis.title.x = element_text(size = 15),
        axis.title.y = element_text(size = 15),
        axis.text.x = element_text(size = 14),
        axis.text.y = element_text(size = 14),
        legend.text = element_text(size = 14),
        legend.title = element_text(size = 14))+ scale_color_manual(name = "LAC sub-region", values = c('blue', 'red', 'yellow', 'green','orange')) + 
   scale_x_continuous(labels = function(x) formatC(x, big.mark = ",", flag = "+")) + scale_y_continuous(labels = function(y) formatC(y, big.mark = ",", flag = "+"))

scatterplot<-ggarrange(pbi_point, pbi_difference,pbi_difference_paf, idh_point, idh_difference 
                       ,idh_difference_paf,rural_point, rural_difference, rural_difference_paf, common.legend = TRUE, legend = "bottom")
pdf(paste0("~/Desktop/Artículos/CRA Mortality Diabetes LAC/03. Figures/scatters_rate_vs_indicadores_", Sys.Date(), ".pdf"), height = 20, width = 30)
plot(scatterplot)
dev.off()
