# Supplementary material for: Mortality attributable to type 2 diabetes mellitus in Latin America and the Caribbean: a comparative risk assessment analysis
Source: BMJ Open Diabetes Res Care. 2022 Feb 19;10(1):e002673. doi: 10.1136/bmjdrc-2021-002673 (PMC8860056; doi:10.1136/bmjdrc-2021-002673)
Supplement: Supplementary data [file bmjdrc-2021-002673supp002.zip › Code PAF Analysis .R]

library(dplyr)
library(tidyr)
library(data.table)
library(conflicted)
detach("package:raster", unload = TRUE)
options(scipen=999)
options(stringsAsFactors = FALSE) 
rm(list=ls())
conflict_prefer("select", "dplyr")
conflict_prefer("filter", "dplyr")
conflict_prefer("mutate", "dplyr")
conflict_prefer("arrange", "dplyr")

setwd("~/Desktop/Artículos/CRA Mortality Diabetes LAC/00.Data")

# Manually define table to join dm to deaths age groups
age.table <- read.table(header = TRUE, text = "
                        dm.age deaths.age pop.age
                        20 20 20
                        25 25 25
                        30 30 30
                        35 35 35
                        40 40 40
                        45 45 45
                        50 50 50
                        55 55 55
                        60 60 60
                        65 65 65
                        70 70 70
                        75 75 75
                        80 80 80
                        85 85 85
                        85 85 90
                        85 85 95
                        85 85 100
                        ")

age.standardisation<-data.frame(deaths.age=c(20, 25, 30, 35, 40, 45, 50, 55, 60, 65, 70,75,80, 85), 
                                age.standardisation= c(8.22, 7.93, 7.61, 7.15, 6.59, 6.04, 5.37, 4.55, 3.72, 2.96, 2.21, 1.52, 0.91, 0.64))
age.standardisation$age.standardisation<-age.standardisation$age.standardisation/100
# Read and format male DM data
dm_m<-read.csv("Prevalence_m.csv")
colnames(dm_m)[4] <- "Age"
colnames(dm_m)[2] <- "Year"


dm_m$Age[dm_m$Age == "20-24"] <- 20
dm_m$Age[dm_m$Age == "25-29"] <- 25
dm_m$Age[dm_m$Age == "30-34"] <- 30
dm_m$Age[dm_m$Age == "35-39"] <- 35
dm_m$Age[dm_m$Age == "40-44"] <- 40
dm_m$Age[dm_m$Age == "45-49"] <- 45
dm_m$Age[dm_m$Age == "50-54"] <- 50
dm_m$Age[dm_m$Age == "55-59"] <- 55
dm_m$Age[dm_m$Age == "60-64"] <- 60
dm_m$Age[dm_m$Age == "65-69"] <- 65
dm_m$Age[dm_m$Age == "70-74"] <- 70
dm_m$Age[dm_m$Age == "75-79"] <- 75
dm_m$Age[dm_m$Age == "80-84"] <- 80
dm_m$Age[dm_m$Age == "85plus"] <- 85

dm_m$Age<-as.numeric(as.matrix(dm_m$Age))
dm_m$Year<-as.numeric(as.matrix(dm_m$Year))


# Read and format woman DM data
dm_f<-read.csv("Prevalence_f.csv")
colnames(dm_f)[4] <- "Age"
colnames(dm_f)[2] <- "Year"


dm_f$Age[dm_f$Age == "20-24"] <- 20
dm_f$Age[dm_f$Age == "25-29"] <- 25
dm_f$Age[dm_f$Age == "30-34"] <- 30
dm_f$Age[dm_f$Age == "35-39"] <- 35
dm_f$Age[dm_f$Age == "40-44"] <- 40
dm_f$Age[dm_f$Age == "45-49"] <- 45
dm_f$Age[dm_f$Age == "50-54"] <- 50
dm_f$Age[dm_f$Age == "55-59"] <- 55
dm_f$Age[dm_f$Age == "60-64"] <- 60
dm_f$Age[dm_f$Age == "65-69"] <- 65
dm_f$Age[dm_f$Age == "70-74"] <- 70
dm_f$Age[dm_f$Age == "75-79"] <- 75
dm_f$Age[dm_f$Age == "80-84"] <- 80
dm_f$Age[dm_f$Age == "85plus"] <- 85

dm_f$Age<-as.numeric(as.matrix(dm_f$Age))
dm_f$Year<-as.numeric(as.matrix(dm_f$Year))

dm <- bind_rows(
  mutate(dm_m, sex = 1),
  mutate(dm_f, sex = 2))

dm <- subset(dm, select = c(country, Age, Year, sex, V1:V1000))


dm <- mutate(dm, dm.age = as.numeric(substr(Age, 1, 2))) %>%
  left_join(age.table, by = "dm.age") %>%
  dplyr::select(-Age)


# Read  population data                  
pop <- read.csv("Population_LAC.csv")
colnames(pop)[3]<-"pop.age"
colnames(pop)[1]<-"country"
pop<-inner_join(pop, age.table)


# Join population data to bmi data - note that inner_join only 
# retains the values that are present in both data sets - e.g. 
# if there is pop data for year 1950 but no dm data for that year, 
# that year does not appear in the resulting data set

colnames(dm)[2] <- "year"
dm$year<-dm$year + 5 #to join them correctly (lag period)

pop.dm <- inner_join(pop, dm, # <- I took uncode out of pop for the join because there are mistakes, e.g. when iso3 == TWN, uncode is NA, but it would be best to fix these in the csvs
                      by = c("country", "year", "sex", "pop.age", "dm.age", "deaths.age")) 

dt<-data.table(pop.dm)

dt[,`:=`(pop.age=NULL, dm.age=NULL)]


dt[, country:=as.factor(country)]
dt[, sex:=as.factor(sex)]
dt[, deaths.age:=as.factor(deaths.age)]
gc()

names(dt)<-c("country",  "sex", "year","pop","pop.lower", "pop.upper", "deaths.age", paste0("V.",c(1:1000)))
              
              
dt<-melt(dt, id.vars = c("year","sex","pop" , "pop.lower", "pop.upper", "deaths.age",
                         "country"), 
         variable.name = "V", value.name = "prev")

dt[, draw:=as.numeric(substring(V, first = 3))]


## then calculate weigthed mean 

system.time({
  dt<-dt[, list( 
                prev = weighted.mean(prev, w = pop),
                pop=sum(pop)), 
         by=list(country, year, sex, deaths.age,  draw)]
})


# We need to join now dt and rr.draws together based on draw number and age group
# First need to change values of "draw" column from "draw.1", "draw.2", ..., "draw1000" to numbers 1,2,...,1000
# (need for common variable for rr.draws and dt)
RRs<-read.csv("RRs_sim.csv")
RRs<-data.table(RRs)
RRs[, deaths.age:=as.factor(deaths.age)]
#set keys for both dataset
setkey(dt, deaths.age, draw)
setkey(RRs, deaths.age, draw)

# create new dataset as result of joining both tables
pafbmi.dt<-dt[RRs]  

#PAF
pafbmi.dt[, paf:=prev * (RR-1)/(prev*(RR-1)+1)]   


## summary stats  
AD<-pafbmi.dt[, list(paf.median=median(paf), paf.lcl=quantile(paf, 0.025), paf.ucl=quantile(paf, 0.975)),
        by=list(country, year, sex, deaths.age)]   

AD<-arrange(AD, country, year, sex, deaths.age)


#
Deaths<-read.csv("Deaths_Allcause_LAC.csv")
Deaths<-filter(Deaths, year == "1990" | year == "2019")
Deaths<-Deaths  %>% mutate(sex = ifelse(sex == "Men", 1, 2))
Deaths$age[Deaths$age == "20 to 24"] <- 20
Deaths$age[Deaths$age ==   "25 to 29"] <- 25
Deaths$age[Deaths$age ==  "30 to 34"] <- 30
Deaths$age[Deaths$age ==   "35 to 39"] <- 35
Deaths$age[Deaths$age ==  "40 to 44"] <- 40
Deaths$age[Deaths$age ==  "45 to 49"] <- 45
Deaths$age[Deaths$age ==  "50 to 54"] <- 50
Deaths$age[Deaths$age ==   "55 to 59"] <- 55
Deaths$age[Deaths$age ==  "60 to 64"] <- 60
Deaths$age[Deaths$age == "65 to 69"] <- 65
Deaths$age[Deaths$age ==  "70 to 74"] <- 70
Deaths$age[Deaths$age ==  "75 to 79"] <- 75
Deaths$age[Deaths$age == "80 to 84"] <- 80
Deaths$age[Deaths$age =="85 plus"] <- 85

Deaths$country[Deaths$country == "Venezuela (Bolivarian Republic of)"] <- "Venezuela"
Deaths$country[Deaths$country == "Bolivia (Plurinational State of)"] <- "Bolivia"

colnames(Deaths)[4]<-"deaths.age"

Deaths<-data.table(Deaths)
Deaths[, sex:=as.factor(sex)]

AD<-merge(AD, Deaths, by = c("country", "year", "sex", "deaths.age"))
AD$paf.lcl[AD$paf.lcl<0] <- 0

#compute attributable deaths
AD[, Attributable.deaths.val:=paf.median*val]
AD[, Attributable.deaths.lower:=paf.lcl*lower]
AD[, Attributable.deaths.upper:=paf.ucl*upper]

pop<-data.table(pop)
pop<-pop[, list(Pop.val= sum(Pop.val), 
                Pop.lower = sum (Pop.lower), 
                Pop.upper = sum(Pop.upper)),
         by= list(country,year, sex, deaths.age)]
pop[, sex:=as.factor(sex)]
AD$deaths.age<-as.integer(AD$deaths.age)


AD <- inner_join(pop, AD, 
                     by = c("country", "year","sex", "deaths.age")) 
AD <- inner_join(AD, age.standardisation, 
                 by = c("deaths.age")) 
#compute age-specific attributable death rates per 100,000 person-years
AD[, Attributable.deaths.rate.per.100000:=(Attributable.deaths.val/Pop.val)*100000]
AD[, Attributable.deaths.rate.per.100000.lower:=(Attributable.deaths.lower/Pop.lower)*100000]
AD[, Attributable.deaths.rate.per.100000.upper:=(Attributable.deaths.upper/Pop.upper)*100000]


##Supplementary table 2
results_age_total<-AD[,-c(5:7, 11:13,17:20)]
results_age_total<-results_age_total %>% mutate(sex= ifelse(sex == 1, "Men", "Women"))
results_age_total$cause<- "All-cause"

#summary stats

AD1<-AD[, list(paf.median=weighted.mean(paf.median, w= val), 
              paf.lcl=weighted.mean(paf.lcl, w= lower), 
              paf.ucl=weighted.mean(paf.ucl, w= upper),
              Attributable.deaths.val=sum(Attributable.deaths.val), 
              Attributable.deaths.lower=sum(Attributable.deaths.lower),
              Attributable.deaths.upper=sum(Attributable.deaths.upper), 
              ADR= sum(Attributable.deaths.rate.per.100000*age.standardisation)/ sum(age.standardisation),  
              ADR.lower= sum(Attributable.deaths.rate.per.100000.lower*age.standardisation)/ sum(age.standardisation), 
              ADR.upper= sum(Attributable.deaths.rate.per.100000.upper*age.standardisation)/ sum(age.standardisation)),
       by=list(country, year, sex)]  

write.csv(AD1, paste0("~/Desktop/Artículos/CRA Mortality Diabetes LAC/00.Data/results/results_standardised",".csv"), row.names = FALSE)

##Supp tab 1
results_standardised_total<-AD1
results_standardised_total$cause <- "All-cause"

 #global  results
AD2<-AD[, list(paf.median=weighted.mean(paf.median, w= val), 
              paf.lcl=weighted.mean(paf.lcl, w= lower), 
              paf.ucl=weighted.mean(paf.ucl, w= upper),
              Attributable.deaths.val=sum(Attributable.deaths.val), 
              Attributable.deaths.lower=sum(Attributable.deaths.lower),
              Attributable.deaths.upper=sum(Attributable.deaths.upper)),
       by=list(year, sex, deaths.age)]  


rm(AD1, AD2)


##Supp tab 2 (results by age groups)
results_age<-rbind(results_age_total)
colnames(results_age)[4]<-"Age group"

results_age$`Age group`[results_age$`Age group`==20]<-  "20-24"
results_age$`Age group`[results_age$`Age group`==25]<-  "25-29"
results_age$`Age group`[results_age$`Age group`==30]<-  "30-34"
results_age$`Age group`[results_age$`Age group`==35]<-  "35-39"
results_age$`Age group`[results_age$`Age group`==40]<-  "40-44"
results_age$`Age group`[results_age$`Age group`==45]<-  "45-49"
results_age$`Age group`[results_age$`Age group`==50]<-  "50-54"
results_age$`Age group`[results_age$`Age group`==55]<-  "55-59"
results_age$`Age group`[results_age$`Age group`==60]<-  "60-64"
results_age$`Age group`[results_age$`Age group`==65]<-  "65-69"
results_age$`Age group`[results_age$`Age group`==70]<-  "70-74"
results_age$`Age group`[results_age$`Age group`==75]<-  "75-79"
results_age$`Age group`[results_age$`Age group`==80]<-  "80-84"
results_age$`Age group`[results_age$`Age group`==85]<-  "85 plus"
results_age<-select(results_age, 1:4, 11, 5:10)
results_age[, 6:8]<-round(results_age[, 6:8], 2)
results_age[, 9:11]<-round(results_age[, 9:11], 0)

colnames(results_age)<-c("Country", "Year (for deaths)", "Sex", "Age group", "Outcome", "PAF", "PAF lower limit (95% CI)", "PAF upper limit (95% CI)", "Attributable deaths", "Attributable deaths lower limit (95% CI)",  "Attributable deaths upper limit (95% CI)")
write.csv(results_age, paste0("~/Desktop/Artículos/CRA Mortality Diabetes LAC/04. Supplementary Materials/Tables/PAF_Deaths_by_age", Sys.Date(),".csv"), row.names = FALSE)

##Supp tab 3
results_standardised<-rbind(results_standardised_total)
results_standardised<-results_standardised %>% mutate(sex= ifelse(sex == 1, "Men", "Women"))
results_standardised<-select(results_standardised, 1, 2, 3, 13, 4:12)
results_standardised[, 5:7]<-round(results_standardised[, 5:7], 2)
results_standardised[, 8:13]<-round(results_standardised[, 8:13], 0)

colnames(results_standardised)<- c("Country", "Year (for deaths)", "Sex", "Outcome", "PAF",  "PAF lower limit (95% CI)", "PAF upper limit (95% CI)", "Attributable deaths", "Attributable deaths lower limit (95% CI)",  "Attributable deaths upper limit (95% CI)", 
                                   "Death rate per 100,000 people", "Death rate per 100,000 people lower limit (95% CI)", "Death rate per 100,000 people upper limit (95% CI)")

write.csv(results_standardised, paste0("~/Desktop/Artículos/CRA Mortality Diabetes LAC/04. Supplementary Materials/Tables/PAF_Deaths_standardised", Sys.Date(),".csv"), row.names = FALSE)


######
AD2<-AD[, list(paf.median=sum(Attributable.deaths.val)/sum(val), 
               paf.lcl=sum(Attributable.deaths.lower)/sum(lower),
               paf.ucl=sum(Attributable.deaths.upper)/sum(upper),
               Attributable.deaths.val=sum(Attributable.deaths.val), 
               Attributable.deaths.lower=sum(Attributable.deaths.lower),
               Attributable.deaths.upper=sum(Attributable.deaths.upper), 
               ADR= sum(Attributable.deaths.rate.per.100000*age.standardisation)/ sum(age.standardisation),  
               ADR.lower= sum(Attributable.deaths.rate.per.100000.lower*age.standardisation)/ sum(age.standardisation), 
               ADR.upper= sum(Attributable.deaths.rate.per.100000.upper*age.standardisation)/ sum(age.standardisation)),
        by=list(country, year)]  

write.csv(AD2, paste0("~/Desktop/Artículos/CRA Mortality Diabetes LAC/00.Data/results/results_standardised_not_by_sex_",".csv"), row.names = FALSE)

         
