# Supplementary material for: Mortality attributable to type 2 diabetes mellitus in Latin America and the Caribbean: a comparative risk assessment analysis
Source: BMJ Open Diabetes Res Care. 2022 Feb 19;10(1):e002673. doi: 10.1136/bmjdrc-2021-002673 (PMC8860056; doi:10.1136/bmjdrc-2021-002673)
Supplement: Supplementary data [file bmjdrc-2021-002673supp002.zip › Code Text.R]

setwd("~/Desktop/Artículos/CRA Mortality Diabetes LAC/00.Data/results")
results.LAC<-read.csv("results_standardised.csv")
results.LAC<-filter(results.LAC, year == 2019)
results.LAC<-select(results.LAC, 1:3, 7)

results.LAC<-data.table(results.LAC)
#results.LAC<-results.LAC[, list(Attributable.deaths.val=sum(Attributable.deaths.val)),
#     by=list(Country, Year..for.deaths., Sex, age.group)] 

men<-filter(results.LAC, sex == 1)
women<- filter(results.LAC, sex == 2)

men<-men[, list(three_countries=(114604.39740+73797.74108+33169.55616)/sum(Attributable.deaths.val)),
                          by=list(year, sex)] 

women<-women[, list(three_countries=(110435.58500+65188.71025+31429.70350)/sum(Attributable.deaths.val)),
         by=list(year, sex)] 


##Populatioon top
setwd("~/Desktop/Artículos/CRA Mortality Diabetes LAC/00.Data")
pop <- read.csv("Population_LAC.csv")
colnames(pop)[3]<-"pop.age"
colnames(pop)[1]<-"country"
pop<-data.table(pop)
pop<-pop[, list(Pop.val=sum(Pop.val)),
         by=list(country, sex, year)] 
pop<-filter(pop, year == 2019)

men<-filter(pop, sex == 1)
women<- filter(pop, sex == 2)

men<-men[, list(three_countries=(73133101.45+39166996.85+14803580.66)/sum(Pop.val)),
         by=list(year, sex)] 

women<-women[, list(three_countries=(79333276.86+42555341.99+16159334.25)/sum(Pop.val)),
             by=list(year, sex)] 


##Prevalence BMI by region
setwd("~/Desktop/NCDRISC/BMI/Prevalences/Men/Obesity")
prev_men <- read.csv("model55_obesity_male_superregion_prevalences.csv")
prev_men <- filter(prev_men, region == "Latin America and Caribbean")
prev_men$prevalence<-round(prev_men$prevalence*100, 1)

setwd("~/Desktop/NCDRISC/BMI/Prevalences/Women/Obesity")
prev_women <- read.csv("model55_obesity_female_superregion_prevalences.csv")
prev_women <- filter(prev_women, region == "Latin America and Caribbean")
prev_women$prevalence<-round(prev_women$prevalence*100, 1)

#Men
21/4.7
#Women 
29.2/10.5
