# Supplementary material for: Mortality attributable to type 2 diabetes mellitus in Latin America and the Caribbean: a comparative risk assessment analysis
Source: BMJ Open Diabetes Res Care. 2022 Feb 19;10(1):e002673. doi: 10.1136/bmjdrc-2021-002673 (PMC8860056; doi:10.1136/bmjdrc-2021-002673)
Supplement: Supplementary data [file bmjdrc-2021-002673supp002.zip › Interpolation RRs Diabetes LAC 20200605.R]

rm(list=ls())
date <- format(Sys.Date(),"%Y%m%d")
library(tidyverse)
library(gridExtra)

setwd("C:/Users/rcarrill/Box Sync/Comparative Risk Assessment - Diabetes Mortality LAC/00.Analysis/00.Interpolation")
setwd("~/Desktop/MORTALIDAD ATRIBUIBLE A DIABETES/RRs")
data <- read.csv("diabetes.csv")


set.seed(123)


#############################
#####   DIABETES LAC    #####
#############################

orig.subset <- data
names(orig.subset)


# number of simulations
nsim = 1000


# Vector of target age groups - these are midpoints of age groups, e.g. 
# for 40-44 use 42.5, for 40-49, use 45, and so on. Modify as needed.
# The open-ended age group midpoint needs to be decided separately, I've used 
# 88.88 for 85+ as an example.
target_ages <- c(19,seq(22.5, 82.5, 5), 88.88) 
target_ages

# generate empty vectors and matrices
sim.logRR <- c()
orig.subset$draw.logRR <- c()

logRR.fit.19 <- c()
logRR.fit.22 <- c()
logRR.fit.27 <- c()
logRR.fit.32 <- c()
logRR.fit.37 <- c()
logRR.fit.42 <- c()
logRR.fit.47 <- c()
logRR.fit.52 <- c()
logRR.fit.57 <- c()
logRR.fit.62 <- c()
logRR.fit.67 <- c()
logRR.fit.72 <- c()
logRR.fit.77 <- c()
logRR.fit.82 <- c()
logRR.fit.88 <- c()

matrix.fits = matrix(NA, 15, nsim)

condensemean = c()
condensesd = c()

age = target_ages
agedf= data.frame(age.mid=age)


for (j in 1:nsim){
  # draw a logRR from its uncertainty distribution
  
  for (i in 1: length(orig.subset$value.RR)){
    
    sim.logRR=rnorm(nsim, mean=orig.subset$value.RR[i], sd=(orig.subset$value.UL[i]-orig.subset$value.LL[i])/3.92)      # simulate nsim number of logRRs for each age group
    
    
    orig.subset$draw.logRR[i]<- sample(sim.logRR[i], 1)           # sample one from the nsim number of simulated logRRs
  }
  
  
  # regress logRR on age and store the coefficients
  logRR.age.reg = glm(orig.subset$draw.logRR ~ orig.subset$age_mean, data = orig.subset)
  
  #logRR.age.fit = predict(logRR.age.reg, newdata=agedf)      could not get the predict to work right for some reason
  
  logRR.fit.19 = 19*coef(logRR.age.reg)[2]    +     coef(logRR.age.reg)[1]
  logRR.fit.22 = 22.5*coef(logRR.age.reg)[2]    +     coef(logRR.age.reg)[1]
  logRR.fit.27 = 27.5*coef(logRR.age.reg)[2]    +     coef(logRR.age.reg)[1]
  logRR.fit.32 = 32.5*coef(logRR.age.reg)[2]    +     coef(logRR.age.reg)[1]
  logRR.fit.37 = 37.5*coef(logRR.age.reg)[2]    +     coef(logRR.age.reg)[1]
  logRR.fit.42 = 42.5*coef(logRR.age.reg)[2]    +     coef(logRR.age.reg)[1]
  logRR.fit.47 = 47.5*coef(logRR.age.reg)[2]    +     coef(logRR.age.reg)[1]
  logRR.fit.52 = 52.5*coef(logRR.age.reg)[2]    +     coef(logRR.age.reg)[1]
  logRR.fit.57 = 57.5*coef(logRR.age.reg)[2]    +     coef(logRR.age.reg)[1]
  logRR.fit.62 = 62.5*coef(logRR.age.reg)[2]    +     coef(logRR.age.reg)[1]
  logRR.fit.67 = 67.5*coef(logRR.age.reg)[2]    +     coef(logRR.age.reg)[1]
  logRR.fit.72 = 72.5*coef(logRR.age.reg)[2]    +     coef(logRR.age.reg)[1]
  logRR.fit.77 = 77.5*coef(logRR.age.reg)[2]    +     coef(logRR.age.reg)[1]
  logRR.fit.82 = 82.5*coef(logRR.age.reg)[2]    +     coef(logRR.age.reg)[1]
  logRR.fit.88 = 88.8*coef(logRR.age.reg)[2]    +     coef(logRR.age.reg)[1]
  
  # compile the coefficients as rows of a matrix
  matrix.fits[1,j] = logRR.fit.19
  matrix.fits[2,j] = logRR.fit.22
  matrix.fits[3,j] = logRR.fit.27
  matrix.fits[4,j] = logRR.fit.32
  matrix.fits[5,j] = logRR.fit.37
  matrix.fits[6,j] = logRR.fit.42
  matrix.fits[7,j] = logRR.fit.47
  matrix.fits[8,j] = logRR.fit.52
  matrix.fits[9,j] = logRR.fit.57
  matrix.fits[10,j] = logRR.fit.62
  matrix.fits[11,j] = logRR.fit.67
  matrix.fits[12,j] = logRR.fit.72
  matrix.fits[13,j] = logRR.fit.77
  matrix.fits[14,j] = logRR.fit.82
  matrix.fits[15,j] = logRR.fit.88
  
  
}

for (k in 1:15)  {
  condensemean[k]= mean(matrix.fits[k,], na.rm=TRUE)
  condensesd[k] = sd(matrix.fits[k,], na.rm = TRUE)
}

final = matrix(NA, 15, 3)
final[,1] = age
final[,2] = condensemean
final[,3] = condensesd

final=data.frame(final)
final$midage= final$X1
final$logRR=final$X2
final$se=final$X3
final$study=rep("PSC", 15)
final$rf=rep("Diabetes", 15)
final$outcome=rep("All-Cause",15)

final.diabetes.lac <- subset(final, select=c(rf, outcome, midage, logRR, se))
####################################################################################################


ggplot(final.diabetes.lac, aes(x=midage, y=exp(logRR))) +
  geom_point(size = 3) +
  geom_point(data = data, aes(x=age_mean, y=exp(value.RR), colour = "Red"), size = 3) +
  theme_bw() +
  ylim(0.5, 5) +
  theme(legend.position = "none") +
  ggtitle("Diabetes")
